# Supplementary material for: Towards an interoperable perovskite description or how to keep track of 300 perovskite ions
Source: Nat Commun. 2025 Sep 30;16:8725. doi: 10.1038/s41467-025-64325-x (PMC12484728; doi:10.1038/s41467-025-64325-x)
Supplement: Supplementary file 3 — Supplementary Data 1 [file 41467_2025_64325_MOESM3_ESM.xlsx]

## Sheet: Sheet1
Index	perovskite_ion_type	abbreviation	alternative_abbreviations	molecular_formula	smile	common_name	iupac_name	cas_number	source_compound_iupac_name	source_compound_smile	source_compound_cas_number	number_of_occurances_in_the_perovskite_database	source
1	A	Cs		Cs+	[Cs+]	Cesium ion	Cesium(1+)	18459-37-5	Cesium	[Cs]	7440-46-2	7985	Perovskite database
2	A	K		K+	[K+]	Patassium ion	Potassium(+1)	24203-36-9	Potassium	[K]	7440-09-7	36	Perovskite database
3	A	La		La+	[La+]	Lanthanum ion	Lanthanum ion		Lanthanum	[La]	7439-91-0	6	Perovskite database
4	A	Li		Li+	[Li+]	Lithium ion	Lithium(+1)	17341-24-1	Lithium	[Li]	7439-93-2	4	Perovskite database
5	A	Na		Na+	[Na+]	Sodium ion	Sodium(+1)	17341-25-2	Sodium	[Na]	7440-23-5	6	Perovskite database
6	A	ThFA		C5H9N2S+	[NH3+]C(N)c1cccs1	2-thiopheneformamidinium	1-(thiophen-2-yl)methanediamine		thiophen-2-ylmethanediamine	C1=CSC(=C1)C(N)N	56-12-2	2	Perovskite database
7	A	PyEA		C7H11N2+	[NH3+]CCC1=CC=NC=C1	4-Pyridine-ethyl ammonium	2-pyridin-4-ylethylazanium		4-(2-Aminoethyl)pyridine	C1=CN=CC=C1CCN	13258-63-4	6	Perovskite database
8	A	NH4		H4N+	[NH4+]	Ammonium	Azanium	14798-03-9	Amonia	N	7664-41-7	53	Perovskite database
9	A	Rb		Rb+	[Rb+]	Rubidium ion	Rubidium(+1)	22537-38-8	Rubidium	[Rb]	7440-17-7		Perovskite database
10	A	PGA	BYA	C3H6N+	C#CC[NH3+]	Propargylammonium	prop-2-ynylazanium		prop-2-yn-1-amine	C#CCN	2450-71-7	2	Perovskite database
11	A	BYA		C4H8N+	C#CCC[NH3+]	3-butynylamine	but-3-ynylazanium	54930-25-5	but-3-yn-1-amine	C#CCCN	14044-63-4	1	Perovskite database
12	A	GU		CH6N3+	C(=[NH2+])(N)N	Guanidinium	diaminomethylideneazanium	25215-10-5	guanidine	C(=N)(N)N	113-00-8	108	Perovskite database
13	A	FA		CH5N2+	C(=[NH2+])N	Formamidinium	aminomethylideneazanium		methanimidamide	C(=N)N	463-52-5	10871	Perovskite database
14	A	TFEA	FTA, F3EA	C2H5F3N+	C(C(F)(F)F)[NH3+]	2,2,2-Trifluoroethylamine	2,2,2-trifluoroethylazanium		2,2,2-trifluoroethanamine	C(C(F)(F)F)N	753-90-2	4	Perovskite database
15	A	EDA	DAE	C2H10N2+2	C(C[NH3+])[NH3+]	Ethylenediammonium	2-azaniumylethylazanium		ethane-1,2-diamine	C(CN)N	107-15-3		Perovskite database
16	A	PDA	1.3-Pr(NH3)2, DAP, TN	C3H12N2+2	C(C[NH3+])C[NH3+]	1,3-diaminopropane	3-azaniumylpropylazanium		propane-1,3-diamine	C(CN)CN	109-76-2	1	Perovskite database
17	A	PFPEA	F5PEA	C8H7F5N+	C(C[NH3+])C1=C(C(=C(C(=C1F)F)F)F)F	Pentafluorophenethylammonium	2-(2,3,4,5,6-pentafluorophenyl)ethylazanium		2-(2,3,4,5,6-pentafluorophenyl)ethanamine	C(CN)C1=C(C(=C(C(=C1F)F)F)F)F	1583-76-2	8	Perovskite database
18	A	GABA		C4H10NO2+	C(CC(=O)O)C[NH3+]	Gamma-aminobutyric acid	3-carboxypropylazanium		4-aminobutanoic acid	C(CC(=O)O)CN		9	Perovskite database
19	A	BDA		C4H14N2+2	C(CC[NH3+])C[NH3+]	1,4-butanediammonium	4-azaniumylbutylazanium		butane-1,4-diamine	C(CCN)CN	110-60-1		Perovskite database
20	A	AVA	5-AVA	C5H12NO2+	C(CC[NH3+])CC(=O)O	5-ammoniumvaleric acid	4-carboxybutylazanium		5-aminopentanoic acid	C(CCN)CC(=O)O	660-88-8	57	Perovskite database
21	A	ACA	6-ACA	C6H14NO2+	C(CCC(=O)O)CC[NH3+]	6-aminocaproic acid	5-carboxypentylazanium		6-aminohexanoic acid	C(CCC(=O)O)CCN	60-32-2	1	Perovskite database
22	A	HDA	DAH	C6H18N2+2	C(CCC[NH3+])CC[NH3+]	1,6-diaminohexane	6-azaniumylhexylazanium		hexane-1,6-diamine	C(CCCN)CCN	124-09-4	1	Perovskite database
23	A	ODA	DAO	C8H22N2+2	C(CCCC[NH3+])CCC[NH3+]	1,8-Diammoniooctane	8-azaniumyloctylazanium		octane-1,8-diamine	C(CCCCN)CCCN	373-44-4		Perovskite database
24	A	DAO	ODA	C8H21N2+	C(CCCCN)CCC[NH3+]	1,8-octanediammonium	8-aminooctylazanium		octane-1,8-diamine	C(CCCCN)CCCN	373-44-4	2	Perovskite database
25	A	DAH	HDA, 1-6-HMDA	C6H17N2+	C(CCCN)CC[NH3+]	Hexamethylendiammonium	6-aminohexylazanium		hexane-1,6-diamine	C(CCCN)CCN	124-09-4	4	Perovskite database
26	A	CIEA		C2H7ClN+	C(CCl)[NH3+]	2-choloroethylammonium	2-chloroethylazanium		2-chloroethanamine	C(CCl)N	689-98-5	4	Perovskite database
27	A	BU		C4H13N2+	C(CCN)C[NH3+]	1,4-butanediamine	4-aminobutylazanium		butane-1,4-diamine	C(CCN)CN	110-60-1	1	Perovskite database
28	A	IEA		C2H7IN+	C(CI)[NH3+]	Iodoethylammonium	2-iodoethylazanium		2-iodoethanamine	C(CI)N	52689-15-3	5	Perovskite database
29	A	DAE	EDA	C2H9N2+	C(CN)[NH3+]	Ethylenediamine	2-aminoethylazanium		ethane-1,2-diamine	C(CN)N	107-15-3	12	Perovskite database
30	A	DAP	1.3-Pr(NH3)2, PDA, TN	C3H11N2+	C(C[NH3+])CN	Propane-1,3-diammonium	3-aminopropylazanium		propane-1,3-diamine	C(CN)CN	109-76-2	25	Perovskite database
31	A	HEA	ETA	C2H8NO+	C(CO)[NH3+]	2-hydroxyethylamine	2-hydroxyethylazanium		2-aminoethanol	C(CO)N	141-43-5	9	Perovskite database
32	A	TMA		C4H12N+	C[N+](C)(C)C	Tetramethylammonium	tetramethylazanium	51-92-3	tetramethylazanium;iodide	C[N+](C)(C)C.[I-]	75-58-1	1	Perovskite database
33	A	PTA		C9H14N+	C[N+](C)(C)C1=CC=CC=C1	Phenyltrimethylammonium	trimethyl(phenyl)azanium	3426-74-2	trimethyl(phenyl)azanium;iodide	C[N+](C)(C)C1=CC=CC=C1.[I-]	98-04-4	8	Perovskite database
34	A	ATMA	THM	C3H11N2+	C[N+](C)(C)N	1,1,1-trimethylhydrazinium	amino(trimethyl)azanium	44024-83-1	amino(trimethyl)azanium;iodide	C[N+](C)(C)N.[I-]	3288-80-0	7	Perovskite database
35	A	APMIM	APMim	C7H14N3+	C[N+]1=CN(C=C1)CCCN	3-(3-aminopropyl)-1-methylimidazolium	3-(3-methylimidazol-3-ium-1-yl)propan-1-amine		3-(3-methylimidazol-3-ium-1-yl)propan-1-amine;iodide	C[N+]1=CN(C=C1)CCCN.[I-]		3	Perovskite database
36	A	MIC1		C4H6NS+	C[N+]1=CSC=C1	N-methyl thiazolium	3-methyl-1,3-thiazol-3-ium	693-99-2	3-methyl-1,3-thiazol-3-ium;iodide	C[N+]1=CSC=C1.[I-]	31766-74-2	2	Perovskite database
37	A	DPA		C8H12N+	C[NH+](C)C1=CC=CC=C1	N,N-dimethylphenylammounium	dimethyl(phenyl)azanium		N,N-dimethylaniline	CN(C)C1=CC=CC=C1	121-69-7	2	Perovskite database
38	A	DMA	DI	C2H8N+	C[NH2+]C	Dimethylammonium	dimethylazanium	49784-85-2	N-methylmethanamine	CNC	124-40-3	14	Perovskite database
39	A	PMA		C7H10N+	C[NH2+]C1=CC=CC=C1	N-Methylaniline	methyl(phenyl)azanium		N-methylaniline	CNC1=CC=CC=C1	100-61-8	9	Perovskite database
40	A	ADA	Ada	C12H22N+	C[NH2+]CC12CC3CC(C1)CC(C3)C2	(adamantan-1-yl)methanammonium	1-adamantylmethyl(methyl)azanium		1-(1-adamantyl)-N-methylmethanamine	CNCC12CC3CC(C1)CC(C3)C2	153461-22-4	1	Perovskite database
41	A	BrPEMA	Br-PEA, BrPEA	C9H13BrN+	C[NH2+]CCC1=CC=C(C=C1)Br	2-(4-bromophenyl) ethanaminium	2-(4-bromophenyl)ethyl-methylazanium		2-(4-bromophenyl)-N-methylethanamine	CNCCC1=CC=C(C=C1)Br	725683-06-7	1	Perovskite database
42	A	FPEMA	F-PEA, FPEA	C9H13FN+	C[NH2+]CCC1=CC=C(C=C1)F	2-(4-fluorophenyl) ethanaminium	2-(4-fluorophenyl)ethyl-methylazanium		2-(4-fluorophenyl)-N-methylethanamine	CNCCC1=CC=C(C=C1)F	459-28-9	1	Perovskite database
43	A	MA		CH6N+	C[NH3+]	Methylammonium	methylazanium	17000-00-9	methanamine	CN	74-89-5	38202	Perovskite database
44	A	TMS	(CH3)3S	C3H9S+	C[S+](C)C	Trimethylsulfonium	trimethylsulfanium	676-84-6	trimethylsulfanium;iodide	C[S+](C)C.[I-]	2181-42-2	8	Perovskite database
45	A	ALA		C3H8N+	C=CC[NH3+]	Allylammonium	prop-2-enylazanium		prop-2-en-1-amine	C=CCN	107-11-9	2	Perovskite database
46	A	HIA	HA	C5H10N3+	C1=C(NC=N1)CC[NH3+]	Histammonium	2-(1H-imidazol-5-yl)ethylazanium	65592-96-3	2-(1H-imidazol-5-yl)ethanamine	C1=C(NC=N1)CCN	51-45-6	48	Perovskite database
47	A	IM		C3H5N2+	C1=C[NH+]=CN1	Imidazolium	1H-imidazol-3-ium		1H-imidazole	C1=CN=CN1	288-32-4	18	Perovskite database
48	A	BBA	3BBA	C7H9BrN+	C1=CC(=CC(=C1)Br)C[NH3+]	3-bromobenzylammonium	(3-bromophenyl)methylazanium		(3-bromophenyl)methanamine	C1=CC(=CC(=C1)Br)CN	10269-01-9	1	Perovskite database
49	A	mFPEA	mF1PEA	C8H11FN+	C1=CC(=CC(=C1)F)CC[NH3+]	3-fluorophenethylammonium	2-(3-fluorophenyl)ethylazanium		2-(3-fluorophenyl)ethanamine	C1=CC(=CC(=C1)F)CCN	404-70-6	8	Perovskite database
50	A	APA	BDA, BzDA	C6H10N2+2	C1=CC(=CC=C1[NH3+])[NH3+]	1,4-benzene diammonium	(4-azaniumylphenyl)azanium		benzene-1,4-diamine	C1=CC(=CC=C1N)N	106-50-3	20	Perovskite database
51	A	PDMA		C8H14N2+2	C1=CC(=CC=C1C[NH3+])C[NH3+]	1,4-phenylenedimethanammonium	[4-(azaniumylmethyl)phenyl]methylazanium		[4-(aminomethyl)phenyl]methanamine	C1=CC(=CC=C1CN)CN	539-48-0	32	Perovskite database
52	A	CPEA	Cl-PEA	C8H11ClN+	C1=CC(=CC=C1CC[NH3+])Cl	4-chlorophenylethylamine	2-(4-chlorophenyl)ethylazanium		2-(4-chlorophenyl)ethanamine	C1=CC(=CC=C1CCN)Cl	156-41-2	4	Perovskite database
53	A	FPEA	4FPEA, pF1PEA, pFPEA	C8H11FN+	C1=CC(=CC=C1CC[NH3+])F	4-fluoro-phenethylammonium	2-(4-fluorophenyl)ethylazanium		2-(4-fluorophenyl)ethanamine	C1=CC(=CC=C1CCN)F	1583-88-6	12	Perovskite database
54	A	PyrEA		C6H10N2+2	C1=CC=[N+](C=C1)C[NH3+]	Pyridinium ethylammonium	pyridin-1-ium-1-ylmethylazanium		pyridin-1-ium-1-ylmethanamine;iodide	C1=CC=N(C=C1)CN.[I-]		9	Perovskite database
55	A	IAN	C6H4NH2	C6H7IN+	C1=CC=C(C(=C1)[NH3+])I	2-iodoaniline	(2-iodophenyl)azanium		2-iodoaniline	C1=CC=C(C(=C1)N)I	615-43-0	6	Perovskite database
56	A	oFPEA	oF1PEA	C8H11FN+	C1=CC=C(C(=C1)CC[NH3+])F	2-Fluorophenethylamine	2-(2-fluorophenyl)ethylazanium		2-(2-fluorophenyl)ethanamine	C1=CC=C(C(=C1)CCN)F	52721-69-4	8	Perovskite database
57	A	AN	Anyl, PA	C6H8N+	C1=CC=C(C=C1)[NH3+]	Anilinium	phenylazanium	65756-50-5	aniline	C1=CC=C(C=C1)N	62-53-3	12	Perovskite database
58	A	BZA	BE	C7H10N+	C1=CC=C(C=C1)C[NH3+]	Benzylamine	benzylazanium		phenylmethanamine	C1=CC=C(C=C1)CN	100-46-9	1	Perovskite database
59	A	PPEA		C9H12N+	C1=CC=C(C=C1)C=CC[NH3+]	3-phenyl-2-propen-1-amine	3-phenylprop-2-enylazanium		3-phenylprop-2-en-1-amine	C1=CC=C(C=C1)C=CCN	4335-60-8	4	Perovskite database
60	A	PEA		C8H12N+	C1=CC=C(C=C1)CC[NH3+]	Phenylethylammonium	2-phenylethylazanium		2-phenylethanamine	C1=CC=C(C=C1)CCN	64-04-0	268	Perovskite database
61	A	PPA		C9H14N+	C1=CC=C(C=C1)CCC[NH3+]	3-phenylpropylamine	3-phenylpropylazanium		3-phenylpropan-1-amine	C1=CC=C(C=C1)CCCN	2038-57-5	2	Perovskite database
62	A	PBA		C10H16N+	C1=CC=C(C=C1)CCCC[NH3+]	4-phenylbutan-1-aminium	4-phenylbutylazanium		4-phenylbutan-1-amine	C1=CC=C(C=C1)CCCCN	13214-66-9	8	Perovskite database
63	A	NMA		C11H12N+	C1=CC=C2C(=C1)C=CC=C2C[NH3+]	1-naphthylmethylammonium	naphthalen-1-ylmethylazanium		naphthalen-1-ylmethanamine	C1=CC=C2C(=C1)C=CC=C2CN	118-31-0	4	Perovskite database
64	A	BIM	BI	C7H7N2+	C1=CC=C2C(=C1)NC=[NH+]2	Benzimidazolium	1H-benzimidazol-3-ium		1H-benzimidazole	C1=CC=C2C(=C1)NC=N2	51-17-2	2	Perovskite database
65	A	ImEA		C5H11N3+2	C1=CN(C=[NH+]1)CC[NH3+]	Imidazolium ethylammonium	2-imidazol-3-ium-1-ylethylazanium		2-imidazol-1-ylethanamine	C1=CN(C=N1)CCN	5739-10-6	9	Perovskite database
66	A	BiIM	BIM	C6H6N4	C1=CN=C(N1)C2=[NH+]C=CN2	2,2'-Biimidazole	2-(1H-imidazol-2-yl)-1H-imidazole		2-(1H-imidazol-2-yl)-1H-imidazole	C1=CN=C(N1)C2=NC=CN2	492-98-8	4	Perovskite database
67	A	APY	4ApyH	C5H7N2+	C1=CN=CC=C1[NH3+]	4-aminopyridine	pyridin-1-ium-4-amine		pyridin-4-amine	C1=CN=CC=C1N	504-24-5	2	Perovskite database
68	A	ThMA	ThPEA	C5H8NS+	C1=CSC(=C1)C[NH3+]	2-thiophenem-ethylammonium	thiophen-2-ylmethylazanium		thiophen-2-ylmethanamine	C1=CSC(=C1)CN	27757-85-3	29	Perovskite database
69	A	ThEA	TEA	C6H10NS+	C1=CSC(=C1)CC[NH3+]	Thiophene−2−ethylamine	2-thiophen-2-ylethylazanium		2-thiophen-2-ylethanamine	C1=CSC(=C1)CCN	30433-91-1	2	Perovskite database
70	A	ThA	TA	C3H4NS+	C1=CSC=[NH+]1	Thiazole ammonium	1,3-thiazol-3-ium		1,3-thiazole	C1=CSC=N1	288-47-1	3	Perovskite database
71	A	AMP	3AMP	C6H9N2+	C1=CC(=CN=C1)C[NH3+]	3-(aminomethyl)piperidinium	piperidin-3-ylmethazanium		piperidin-3-ylmethanamine	C1CC(CNC1)CN	23099-21-0	15	Perovskite database
72	A	CPA	CA	C3H8N+	C1CC1[NH3+]	Cyclopropylamine	cyclopropylazanium		cyclopropanamine	C1CC1N	765-30-0	5	Perovskite database
73	A	CHMA		C7H16N+	C1CCC(CC1)C[NH3+]	Cyclohexylmethylammonium	cyclohexylmethylazanium		cyclohexylmethanamine	C1CCC(CC1)CN	3218-02-8	7	Perovskite database
74	A	PEI		(C2H5N)n	C1CN1	Polyethylenimine	Poly(iminoethylene)		Polyethylenimine	C1CN1	9002-98-6	18	Perovskite database
75	A	4AMP		C6H15N2+	C1CNCCC1C[NH3+]	4-(aminomethyl)piperidinium	piperidin-4-ylmethazanium		piperidin-4-ylmethanamine	C1CNCCC1CN	7144-05-0	2	Perovskite database
76	A	ACE	Aa, Ace	C2H7N2+	CC(=[NH2+])N	Acetamidinium	1-aminoethylideneazanium		ethanimidamide	CC(=N)N	143-37-3	9	Perovskite database
77	A	TBA		C4H12N+	CC(C)(C)[NH3+]	Tert-butylammonium	tert-butylazanium		2-methylpropan-2-amine	CC(C)(C)N	75-64-9	18	Perovskite database
78	A	IPAM	iPA	C3H10N+	CC(C)[NH3+]	Isopropylammonium	propan-2-ylazanium		propan-2-amine	CC(C)N	75-31-0	2	Perovskite database
79	A	NEA		C12H14N+	CC(C1=CC=CC2=CC=CC=C21)[NH3+]	1-naphthalene ethylamine	1-naphthalen-1-ylethylazanium		1-naphthalen-1-ylethanamine	CC(C1=CC=CC2=CC=CC=C21)N	42882-31-5	1	Perovskite database
80	A	PN		C3H11N2+	CC(CN)[NH3+]	Propylenediammonium	1-aminopropan-2-ylazanium		propane-1,2-diamine	CC(CN)N	78-90-0	4	Perovskite database
81	A	ETPY	N-EtPy	C7H10N+	CC[N+]1=CC=CC=C1	1-ethylpyridin-1-ium	1-ethylpyridin-1-ium	15302-96-2	1-ethylpyridin-1-ium;iodide	CC[N+]1=CC=CC=C1.[I-]	872-90-2	4	Perovskite database
82	A	EA		C2H8N+	CC[NH3+]	Ethylammonium	ethylazanium	16999-99-8	ethanamine	CCN	75-04-7	22	Perovskite database
83	A	EU-pyP		C44H38N8I4EuO2C2H3	CC=1O[Eu]234(O=1)N=1C=5C=CC=1C(=C1C=CC(N13)=C(C=1C=CC(N=14)=C(c1ccc(n12)C=5c1cc[n+](C)cc1)c1cc[n+](C)cc1)c1cc[n+](C)cc1)c1cc[n+](C)cc1	Eu-porphyrin complex	meso-Tetrakis(2-N-methylpyridyl)porphine.europiumacetate		meso-Tetrakis(2-N-methylpyridyl)porphine.europiumacetate	CC=1O[Eu]234(O=1)N=1C=5C=CC=1C(=C1C=CC(N13)=C(C=1C=CC(N=14)=C(c1ccc(n12)C=5c1cc[n+](C)cc1)c1cc[n+](C)cc1)c1cc[n+](C)cc1)c1cc[n+](C)cc1		1	Perovskite database
84	A	MIC3		C6H10NS+	CC1=C(SC=[N+]1C)C	3,4,5-trimethyl thiazolium	3,4,5-trimethyl-1,3-thiazol-3-ium	40265-67-6	3,4,5-trimethyl-1,3-thiazol-3-ium;iodide	CC1=C(SC=[N+]1C)C.[I-]	62993-85-5	2	Perovskite database
85	A	MIC2		C5H8NS+	CC1=CSC=[N+]1C	3,4-dimethyl thiazolium	3,4-dimethyl-1,3-thiazol-3-ium	694-30-4	3,4-dimethyl-1,3-thiazol-3-ium;iodide	CC1=CSC=[N+]1C.[I-]	24300-70-7	2	Perovskite database
86	A	ISOBA	iso-BA	C4H12N+	CCC(C)[NH3+]	Butan-2-amine	butan-2-ylazanium		butan-2-amine	CCC(C)N	13952-84-6	2	Perovskite database
87	A	PA	n-C3H7NH3	C3H10N+	CCC[NH3+]	Propylammonium	propylazanium		propan-1-amine	CCCN	107-10-8	25	Perovskite database
88	A	BA		C4H12N+	CCCC[NH3+]	Butylamine	butylazanium		butan-1-amine	CCCCN	109-73-9	372	Perovskite database
89	A	HTAB		C9H22N+	CCCCCC[N+](C)(C)C	n-hexyl trimethyl ammonium	hexyl(trimethyl)azanium	16208-27-8	hexyl(trimethyl)azanium;iodide	CCCCCC[N+](C)(C)C.[I-]	15066-77-0	5	Perovskite database
90	A	HA	C6H13NH3	C6H16N+	CCCCCC[NH3+]	Hexylamine	hexylazanium		hexan-1-amine	CCCCCCN	111-26-2	5	Perovskite database
91	A	OA		C8H20N+	CCCCCCCC[NH3+]	Octylamine	octylazanium		octan-1-amine	CCCCCCCCN	111-86-4	4	Perovskite database
92	A	DA		C12H28N+	CCCCCCCCCCCC[NH3+]	Dodecylamine	dodecylazanium		dodecan-1-amine	CCCCCCCCCCCCN	124-22-1	2	Perovskite database
93	A	MTEA		C3H10NS+	CSCC[NH3+]	2-(methylthio)ethylammonium	2-methylsulfanylethylazanium		2-methylsulfanylethanamine	CSCCN	18542-42-2	2	Perovskite database
94	A	A43		C7H9F9NO+	FC(F)(F)C(OCCC[NH3+])(C(F)(F)F)C(F)(F)F	3-{[1,1,1,3,3,3-hexafluoro-2-(trifluoromethyl)propan-2-yl]oxy}propan-1-aminium	3-{[1,1,1,3,3,3-hexafluoro-2-(trifluoromethyl)propan-2-yl]oxy}propan-1-aminium		3-[1,1,1,3,3,3-hexafluoro-2-(trifluoromethyl)propan-2-yl]oxypropan-1-amine	FC(F)(F)C(OCCCN)(C(F)(F)F)C(F)(F)F		2	Perovskite database
95	A	4FBzA	4-FBzA	C7H9FN+	C1=CC(=CC=C1C[NH3+])F	4-fluorophenylmethylammonium	(4-fluorophenyl)methylazanium		(4-fluorophenyl)methanamine	C1=CC(=CC=C1CN)F	140-75-0		2D database
96	A	4BrBzA	4-BrBzA	C7H9BrN+	C1=CC(=CC=C1C[NH3+])Br	4-bromophenylmethylammonium	(4-bromophenyl)methylazanium		(4-bromophenyl)methanamine	C1=CC(=CC=C1CN)Br	3959-07-7		2D database
97	A	4ClBzA	4-ClBzA	C7H9ClN+	C1=CC(=CC=C1C[NH3+])Cl	4-chlorophenylmethylammonium	(4-chlorophenyl)methylazanium		(4-chlorophenyl)methanamine	C1=CC(=CC=C1CN)Cl	104-86-9		2D database
98	A	4IBzA	4-IBzA	C7H9IN+	C1=CC(=CC=C1C[NH3+])I	4-iodophenylmethylammonium	(4-iodophenyl)methylazanium		(4-iodophenyl)methanamine	C1=CC(=CC=C1CN)I	39959-59-6		2D database
99	A	CEA	beta3-alaH	C3H8NO2+	C(C[NH3+])C(=O)O	alaninium	2-carboxyethylazanium		3-aminopropanoic acid	C(CN)C(=O)O	107-95-9		2D database
100	A	IBA	IBA	C4H12N+	CC(C)C[NH3+]	Isobutylammonium	2-methylpropylazanium	58471-06-0	2-methylpropan-1-amine	CC(C)CN	78-81-9		2D database
101	A	Tl		Tl3+	[Tl+3]	Thallium	thallium	14627-67-9	Thallium	[Tl]	7440-28-0		2D database
102	A	BEA		C4H10N+	C=CCC[NH3+]	3-Butenylammonium	but-3-enylazanium		but-3-en-1-amine	C=CCCN	2524-49-4		2D database
103	A	IFA		CH4IN2+	C(=[NH2+])(N)I	Iodoformamidinium	[amino(iodo)methylidene]azanium		iodomethanediamine	C(N)(N)I			2D database
104	A	F2EA		C2H6F2N+	C(C(F)F)[NH3+]	2,2-difluoroethylammonium	2,2-difluoroethylazanium		2,2-difluoroethanamine	C(C(F)F)N	430-67-1		2D database
105	A	HPA		C3H10NO+	C(C[NH3+])CO	3-aminopropanol	3-hydroxypropylazanium		3-aminopropan-1-ol	C(CN)CO	156-87-6		2D database
106	A	BrEA		C2H7BrN+	C(CBr)[NH3+]	2-bromoethylammonium	2-bromoethylazanium		2-bromoethanamine	C(CBr)N	107-09-5		2D database
107	A	DDDA		C12H30N2+2	C(CCCCCC[NH3+])CCCCC[NH3+]	1,12-dodecanediammonium	12-azaniumyldodecylazanium	2783-17-7	dodecane-1,12-diamine	C(CCCCCCN)CCCCCN	2783-17-7		2D database
108	A	DDA		C10H25N2+	C(CCCCC[NH3+])CCCC[NH3+]	1,10-decanediammonium	10-aminodecanazanium		decane-1,10-diamine	C(CCCCCN)CCCCN	646-25-3		2D database
109	A	HEDA		C7H19N2+	C(CCC[NH3+])CCC[NH3+]	1,7-heptanediammonium	7-aminoheptlazanium		heptane-1,7-diamine	C(CCCN)CCCN	646-19-5		2D database
110	A	PEDA	C5di	C5H16N2+2	C(CC[NH3+])CC[NH3+]	1,5-pentyldiammonium	5-azaniumylpentylazanium		pentane-1,5-diamine	C(CCN)CCN	462-94-2		2D database
111	A	DAPO		C3H12N2O+2	C(C(C[NH3+])O)[NH3+]	1,3-Diamino-2-propanol	(3-azaniumyl-2-hydroxypropyl)azanium		1,3-diaminopropan-2-ol	C(C(CN)O)N	616-29-5		2D database
112	A	EDBE		C6H17N2O2+	C(COCCOCCN)[NH3+]	2,2'-(ethylenedioxy)bis-(ethylammonium)	2-[2-(2-aminoethoxy)ethoxy]ethylazanium		2-[2-(2-aminoethoxy)ethoxy]ethanamine	C(COCCOCCN)N	929-59-9		2D database
113	A	CSEA		C3H10N3S+	C(CSC(=N)N)[NH3+]	2-(aminoethyl)isothiourea	2-carbamimidoylsulfanylethylazanium		2-aminoethyl carbamimidothioate	C(CSC(=N)N)N	151-16-6		2D database
114	A	AESE		C4H14N2S2+2	C(CSSCC[NH3+])[NH3+]	2,2'-dithiobisethanammonium	2-(2-azaniumylethyldisulfanyl)ethylazanium		2-(2-aminoethyldisulfanyl)ethanamine	C(CSSCCN)N	51-85-4		2D database
115	A	FEA		C2H7FN+	C(CF)[NH3+]	2-fluoroethylammonium	2-fluoroethylazanium		2-fluoroethanamine	C(CF)N	406-34-8		2D database
116	A	ClAl		C6H7ClN+	C1=CC(=CC=C1[NH3+])Cl	4-Chloroanilinium	(4-chlorophenyl)azanium		4-chloroaniline	C1=CC(=CC=C1N)Cl	106-47-8		2D database
117	A	3AMP		C6H9N2+	C1=CC(=C[NH+]=C1)C[NH3+]	3-(aminomethyl)pyridinium	pyridin-1-ium-3-ylmethylazanium		pyridin-3-ylmethanamine	C1=CC(=CN=C1)CN	3731-52-0		2D database
118	A	4PyMA	4AMP	C6H10N2+2	C1=C[NH+]=CC=C1C[NH3+]	4-(aminomethyl)pyridinium	pyridin-1-ium-4-ylmethylazanium		pyridin-4-ylmethanamine	C1=CN=CC=C1CN	3731-53-1		2D database
119	A	DMEN		C4H14N2+2	C[NH+](C)CC[NH3+]	2-(Dimethylamino)etylamine	2-azaniumylethyl(dimethyl)azanium		N',N'-dimethylethane-1,2-diamine	CN(C)CCN	108-00-9		2D database
120	A	DMABA		C6H18N2+2	C[NH+](C)CCCC[NH3+]	4-(Dimethylamino)butylamine	4-azaniumylbutyl(dimethyl)azanium		N',N'-dimethylbutane-1,4-diamine	CN(C)CCCCN	3529-10-0		2D database
121	A	BeDCA		C9H7N2O4+	C1=C(C(=CC2=C1NC=[NH+]2)C(=O)O)C(=O)O	5,6-dicarboxybenzimidazolium	1H-benzimidazol-3-ium-5,6-dicarboxylic acid		1H-benzimidazole-5,6-dicarboxylic acid	C1=C(C(=CC2=C1NC=N2)C(=O)O)C(=O)O	10351-75-4		2D database
122	A	BPY		C10H10N2+2	C1=C[NH+]=CC=C1C2=CC=[NH+]C=C2	4,4'-Bipyridinium	4-pyridin-1-ium-4-ylpyridin-1-ium		4-pyridin-4-ylpyridine	C1=CN=CC=C1C2=CC=NC=C2	553-26-4		2D database
123	A	DFBA		C7H5F2N2+	C1=C2C(=CC(=C1F)F)[NH+]=CN2	5,6-difluorobenzimidazolium	5,6-difluoro-1H-benzenediazonium		5,6-difluoro-1H-benzimidazole	C1=C2C(=CC(=C1F)F)N=CN2	78581-99-4		2D database
124	A	IPY		C5H5IN+	C1=CC(=C[NH+]=C1)I	3-Iodopyridinium	3-iodopyridin-1-ium		3-iodopyridine	C1=CC(=CN=C1)I	1120-90-7		2D database
125	A	mPDA		C6H10N2+2	C1=CC(=CC(=C1)[NH3+])[NH3+]	m-phenylenediammonium	(3-azaniumylphenyl)azanium		benzene-1,3-diamine	C1=CC(=CC(=C1)N)N	108-45-2		2D database
126	A	AEA		C8H14N2++	C1=CC(=CC(=C1)[NH3+])CC[NH3+]	3-(2-aminoethyl)anilinium	[3-(2-azaniumylethyl)phenyl]azanium		3-(2-aminoethyl)aniline	C1=CC(=CC(=C1)N)CCN	76935-75-6		2D database
127	A	APPA		C12H14N2+2	C1=CC(=CC=C1C2=CC=C(C=C2)[NH3+])[NH3+]	1,1'-biphenyl-4,4'-diammonium	[4-(4-aminophenyl)phenyl]azanium		4-(4-aminophenyl)aniline	C1=CC(=CC=C1C2=CC=C(C=C2)N)N	92-87-5		2D database
128	A	BrPEA		C8H11BrN+	C1=CC(=CC=C1CC[NH3+])Br	p-bromophenylethylammonium	2-(p-bromophenyl)ethylazanium		2-(p-bromophenyl)ethanamine)	C1=CC(=CC=C1CCN)Br	73918-56-6		2D database
129	A	3AP		C6H8N3+	C1=CC(=CN=C1)C(=[NH2+])N	3-amidinopyridinium	amino(pyridin-3-yl)methylidene]azanium		pyridine-3-carboximidamide	C1=CC(=CN=C1)C(=N)N	23255-20-1		2D database
130	A	4AP		C6H8N3+	C1=CN=CC=C1C(=[NH2+])N	4-amidinopyridinium	[amino(pyridin-4-yl)methylidene]azanium		pyridine-4-carboximidamide	C1=CN=CC=C1C(=N)N	33278-46-5		2D database
131	A	ClPEA		C8H11ClN+	C1=CC=C(C(=C1)CC[NH3+])Cl	2-chlorophenylethylammonium	2-(2-chlorophenyl)ethylazanium		2-(2-chlorophenyl)ethanamine	C1=CC=C(C(=C1)CCN)Cl	13078-80-3		2D database
132	A	BiPhA		C12H12N+	C1=CC=C(C=C1)C2=CC=C(C=C2)[NH3+]	p-biphenylammonium	(4-phenylphenyl)azanium		p-phenylaniline	C1=CC=C(C=C1)C2=CC=C(C=C2)N	92-67-1		2D database
133	A	NAOEA		C12H14ON+	C1=CC=C2C(=C1)C=CC=C2OCC[NH3+]	Naphthalene-O-ethylammonium	2-[(naphthalen-1-yl)oxy]ethan-1-aminium		2-naphthalen-1-yloxyethanamine	C1=CC=C2C(=C1)C=CC=C2OCCN			2D database
134	A	NAEA		C12H14N+	C1=CC=C2C(=C1)C=CC=C2CC[NH3+]	2-naphthyleneethylammonium	2-naphthalen-1-ylethylazanium		2-naphthalen-1-ylethanamine	C1=CC=C2C(=C1)C=CC=C2CCN	4735-50-6		2D database
135	A	NADA		C10H12N2+2	C1=CC2=C(C=CC=C2[NH3+])C(=C1)[NH3+]	1,5-Naphthalenediamine	(5-azaniumylnaphthalen-1-yl)azanium		naphthalene-1,5-diamine	C1=CC2=C(C=CC=C2N)C(=C1)N	2243-62-1		2D database
136	A	PYBA		C20H20N+	C1=CC2=C3C(=C1)C=CC4=C(C=CC(=C43)C=C2)CCCC[NH3+]	pyrene-butylammonium	4-pyren-1-ylbutylazanium		4-pyren-1-ylbutan-1-amine	C1=CC2=C3C(=C1)C=CC4=C(C=CC(=C43)C=C2)CCCCN	205488-15-9		2D database
137	A	API	API	C6H13N3+2	C1=C[N+](=CN1)CCC[NH3+]	N-(3-aminopropyl)imidazole	3-(1H-imidazol-3-ium-3-yl)propylazanium		3-imidazol-1-ylpropan-1-amine	C1=CN(C=N1)CCCN	5036-48-6		2D database
138	A	PYEPY		C12H14N2+2	C1=C[NH+]=CC=C1CCC2=CC=[NH+]C=C2	4-(2-pyridin-1-ium-4-ylethyl)pyridin-1-ium	4-(2-pyridin-4-ylethyl)pyridine		4-(2-pyridin-4-ylethyl)pyridine	C1=CN=CC=C1CCC2=CC=NC=C2	4916-57-8		2D database
139	A	TAZ	TzH	C2H4N3+	C1=[NH+]C=NN1	1,2,4-triazolium	1H-1,2,4-Triazol-4-ium		1,2,4-Triazole	C1=NC=NN	1288-88-0		2D database
140	A	3APr	3APr	C4H11N2+	C1C[NH2+]CC1N	3-aminopyrrolidinium	(3R)-pyrrolidin-1-ium-3-amine		pyrrolidin-3-amine	C1CNCC1N	79286-79-6		2D database
141	A	CBA		C4H10N+	C1CC(C1)[NH3+]	Cyclobutylammonium	cyclobutylazanium		cyclobutanamine	C1CC(C1)N	2516-34-9		2D database
142	A	DFCHA		C6H12F2N+	C1CC(CCC1[NH3+])(F)F	4,4‐difluorocyclohexylammonium	(4,4-difluorocyclohexyl)azanium		4,4-difluorocyclohexan-1-amine	C1CC(CCC1N)(F)F	458566-84-2		2D database
143	A	3APY		C5H13N2+	C1CC(CNC1)[NH3+]	3-aminopyridinium	piperidin-3-ylazanium		piperidin-3-amine	C1CC(CNC1)N	54012-73-6		2D database
144	A	CHEA		C8H16N+	C1CCC(=CC1)CC[NH3+]	2-(1-cyclohexenyl)ethylammonium	2-(cyclohexen-1-yl)ethylazanium		2-(cyclohexen-1-yl)ethanamine	C1CCC(=CC1)CCN	3399-73-3		2D database
145	A	CyPA		C5H12N+	C1CCC(C1)[NH3+]	Cyclopentylammonium	cyclopentylazanium		cyclopentanamine	C1CCC(C1)N	1003-03-8		2D database
146	A	CyHA		C6H14N+	C1CCC(CC1)[NH3+]	Cyclohexylammonium	cyclohexylazanium		cyclohexanamine	C1CCC(CC1)N	108-91-8		2D database
147	A	CyHP	CYP	C6H14P+	C1CCC(CC1)[PH3+]	Cyclohexylphosphonium	cyclohexylphosphanium		cyclohexylphosphane	C1CCC(CC1)P	822-68-4		2D database
148	A	CyHeA		C7H16N+	C1CCCC(CC1)[NH3+]	Cycloheptylammonium	cycloheptylazanium		Cycloheptylamine	C1CCCC(CC1)N	5452-35-7		2D database
149	A	CyOA		C8H18N+	C1CCCC(CCC1)[NH3+]	Cyclooctylammonium	cyclooctylazanium		Cyclooctanamine	C1CCCC(CCC1)N	5452-37-9		2D database
150	A	PIA	AEPi	C7H17N2+	C1CCN(CC1)CC[NH3+]	1-(2-aminoethyl)piperidinium	2-piperidin-1-ylethylazanium		2-piperidin-1-ylethanamine	C1CCN(CC1)CCN	27578-60-5		2D database
151	A	2AMP	2-AMP	C6H9N2+	C1=CC=NC(=C1)C[NH3+]	2-(aminomethyl)piperidinium	pyridin-2-ylmethylazanium		pyridin-2-ylmethanamine	C1=CC=NC(=C1)CN	3731-51-9		2D database
152	A	3AMPI	3-AMP	C6H9N2+	C1=CC(=CN=C1)C[NH3+]	3-(aminomethyl)piperidinium	pyridin-3-ylmethylazanium		pyridin-3-ylmethanamine	C1=CC(=CN=C1)CN	3731-52-0		2D database
153	A	4AMPI	4-AMP	C6H9N2+	C1=CN=CC=C1C[NH3+]	4-(aminomethyl)piperidinium	pyridin-4-ylmethylazanium		pyridin-4-ylmethanamine	C1=CN=CC=C1CN	3731-53-1		2D database
154	A	2PIA		C5H13N2+	C1CCNC(C1)[NH3+]	2-(aminomethyl)piperidinium	piperidin-2-ylazanium		piperidin-2-amine	C1CCNC(C1)CN	45505-62-2		2D database
155	A	BEPI		C11H17N2+	C1CN(CC[NH2+]1)CC2=CC=CC=C2	1-Benzylpiperazinium	1-benzylpiperazin-4-ium		1-Benzylpiperazine	C1CN(CCN1)CC2=CC=CC=C2	2759-28-6		2D database
156	A	PIPZ		C4H11N2+	C1CNCC[NH2+]1	Piperazinium	piperazin-1-ium		Piperazine	C1CNCCN1	110-85-0		2D database
157	A	PhPA		C9H14N+	CC(C[NH3+])C1=CC=CC=C1	2-Phenylpropylammonium	2-phenylpropylazanium		2-Phenylpropylamine	CC(CN)C1=CC=CC=C1	582-22-9		2D database
158	A	ClPhEA		C8H11ClN+	CC(C1=CC=C(C=C1)Cl)[NH3+]	p-chlorophenylethylammonium	1-(4-chlorophenyl)ethylazanium		2-(p-chlorophenyl)ethanamine	C1=CC(=CC=C1CCN)Cl	156-41-2		2D database
159	A	PhEA		C8H12N+	CC(C1=CC=CC=C1)[NH3+]	phenylethylammonium	1-phenylethylazanium		1-phenylethanamine	CC(C1=CC=CC=C1)N	2627-86-3		2D database
160	A	BrPhEA	2-BrPEA	C8H11BrN+	C1=CC=C(C(=C1)CC[NH3+])Br	2-bromophenylethylammonium	2-(2-bromophenyl)ethylazanium		2-(2-bromophenyl)ethanamine	C1=CC=C(C(=C1)CCN)Br	65185-58-2		2D database
161	A	PhMEEA		C9H14N+	CC(C[NH3+])C1=CC=CC=C1	R-β-methylphenethylamine	2-phenylpropylazanium		2-phenylpropan-1-amine	CC(CN)C1=CC=CC=C1	582-22-9		2D database
162	A	IHA		C6H15IN+	C(CCCI)CC[NH3+]	6-iodohexylammonium	6-Iodo-1-hexanamonium		1-Iodohexan-2-amine	C(CCCI)CCN			2D database
163	A	TMAEA	TMEA	C5H16N2+2	C[N+](C)(C)CC[NH3+]	2-trimethylammonium ethylammonium	2-azaniumylethyl(trimethyl)azanium		2-aminoethyl(trimethyl)azanium;iodide	C[N+](C)(C)CCN.[I-]			2D database
164	A	MPEA		C9H14N+	CC1=CC=C(C=C1)CC[NH3+]	p-methylphenylethylammonium	2-(4-methylphenyl)ethylazanium		2-(4-Methylphenyl)ethan-1-amine	CC1=CC=C(C=C1)CCN	3261-62-9		2D database
165	A	MPA		C4H12N+	CCC[NH2+]C	1-methyl-propylammonium	methyl(propyl)azanium		N-methylpropan-1-amine	CCCNC	627-35-0		2D database
166	A	IPPA		C3H9NI+	C(C[NH3+])CI	3-iodopropylammonium	3-Iodo-1-propanamonium		3-iodopropan-1-amine	C(CN)CI	110300-07-7		2D database
167	A	PAM		C5H14N+	CCCCC[NH3+]	Pentylammonium	pentylazanium		pentan-1-amine	CCCCCN	110-58-7		2D database
168	A	TBAI		C4H11IN+	C(CC[NH3+])CI	4-iodobutylammonium	4-Iodo-1-butylamonium		4-iodobutan-1-amine	C(CCI)CN	408321-59-5		2D database
169	A	ETHA	2ETHA	C8H20N+	CCCCC(CC)C[NH3+]	2-ethyl-hexylammonium	2-ethylhexan-1-azanium		2-ethylhexan-1-amine	CCCCC(CC)CN	104-75-6		2D database
170	A	IPEM		C5H13IN+	C(CC[NH3+])CCI	5-iodopentylammonium	5-Iodo-1-pentylamonium		5-iodopentan-1-amine	C(CCN)CCI			2D database
171	A	MHA		C7H18N+	CCCCCC(C)[NH3+]	1-methyl-hexylammonium	heptan-2-ylazanium		heptan-2-amine	CCCCCC(C)N	123-82-0		2D database
172	A	HEPA		C7H18N+	CCCCCCC[NH3+]	Heptylammonium	heptylazanium		heptan-1-amine	CCCCCCCN	111-68-2		2D database
173	A	NA		C9H22N+	CCCCCCCCC[NH3+]	Nonylammonium	nonylazanium		nonan-1-amine	CCCCCCCCCN	112-20-9		2D database
174	A	DEA		C10H24N+	CCCCCCCCCC[NH3+]	Decylammonium	decylazanium		Decylamine	CCCCCCCCCCN	2016-57-1		2D database
175	A	EPI		C6H15N2+	CCN1CC[NH2+]CC1	1-Ethylpiperazinium	1-ethylpiperazin-4-ium		1-ethylpiperazine	CCN1CCNCC1	5308-25-8		2D database
176	A	DMDA		C8H14N2+2	C[NH+](C)C1=CC=C(C=C1)[NH3+]	N,N-Dimethylbenzene-1,4-diammonium	(4-azaniumylphenyl)-dimethylazanium		4-N,4-N-dimethylbenzene-1,4-diamine	CN(C)C1=CC=C(C=C1)N	99-98-9		2D database
177	A	MPI		C5H13N2+	CN1CC[NH2+]CC1	1-Methylpiperazinium	1-methylpiperazin-4-ium		1-methylpiperazine	CN1CCNCC1	109-01-3		2D database
178	A	POEA		C18H16ON+	C1=CC2=C3C(=C1)C=CC4=C3C(=CC(=C4)OCC[NH3+])C=C2	Pyrene-O-ethylammonium	2-pyren-2-yloxyethylazanium		2-pyren-2-yloxyethanamine	C1=CC2=C3C(=C1)C=CC4=C3C(=CC(=C4)OCCN)C=C2			2D database
179	A	AESBT		C10H12NS3+	C1=CSC(=C1)C2=CC=C(S2)SCC[NH3+]	5-ammoniumethylsulfanyl-2,2'-bithiophene	2-(5-thiophen-2-ylthiophen-2-yl)sulfanylethylazanium		2-(5-thiophen-2-ylthiophen-2-yl)sulfanylethanamine	C1=CSC(=C1)C2=CC=C(S2)SCCN			2D database
180	A	BAESBT		C12H18N2S4+2	C1=C(SC(=C1)SCC[NH3+])C2=CC=C(S2)SCC[NH3+]	5,5'-bis(ammoniumethylsulfanyl)- 2,2'-bithiophene	2-[5-[5-(2-azaniumylethylsulfanyl)thiophen-2-yl]thiophen-2-yl]sulfanylethylazanium		2-[5-[5-(2-aminoethylsulfanyl)thiophen-2-yl]thiophen-2-yl]sulfanylethanamine	C1=C(SC(=C1)SCCN)C2=CC=C(S2)SCCN			2D database
181	A	4Tm		C20H20NS4+	CC1=C(SC=C1)C2=CC=C(S2)C3=C(C=C(S3)C4=CC=C(S4)CC[NH3+])C	2-(3''',4'-dimethyl- [2,2':5',2'':5'',2'''-quaterthiophen]-5-yl)ethan-1-ammonium	2-[5-[4-methyl-5-[5-(3-methylthiophen-2-yl)thiophen-2-yl]thiophen-2-yl]thiophen-2-yl]ethylazanium		2-[5-[4-methyl-5-[5-(3-methylthiophen-2-yl)thiophen-2-yl]thiophen-2-yl]thiophen-2-yl]ethanamine	CC1=C(SC=C1)C2=CC=C(S2)C3=C(C=C(S3)C4=CC=C(S4)CCN)C			2D database
182	A	AEQT		C20H22N2S4+2	C1=C(SC(=C1)C2=CC=C(S2)C3=CC=C(S3)C4=CC=C(S4)CC[NH3+])CC[NH3+]	5,5'''-bis-(aminoethyl)-2,2':5',2'':5'',2'''-quaterthiophene	2-[5-[5-[5-[5-(2-azaniumylethyl)thiophen-2-yl]thiophen-2-yl]thiophen-2-yl]thiophen-2-yl]ethylazanium		2-[5-[5-[5-[5-(2-aminoethyl)thiophen-2-yl]thiophen-2-yl]thiophen-2-yl]thiophen-2-yl]ethanamine	C1=C(SC(=C1)C2=CC=C(S2)C3=CC=C(S3)C4=CC=C(S4)CCN)CCN			2D database
183	A	FSA		C16H17FN+	C1=CC(=CC(=C1)F)C=CC2=CC=C(C=C2)CC[NH3+]	2-(4-(3-fluoro)stilbenyl)ethanammonium	2-[4-[2-(3-fluorophenyl)ethenyl]phenyl]ethylazanium		2-[4-[(E)-2-(3-fluorophenyl)ethenyl]phenyl]ethanamine	C1=CC(=CC(=C1)F)C=CC2=CC=C(C=C2)CCN			2D database
184	A	BBDMS	bbdms	C8H20S2+2	C[S+](C)CCCC[S+](C)C	Butane-1,4-diylbis(dimethylsulfonium)	4-dimethylsulfoniobutyl(dimethyl)sulfanium		4-dimethylsulfoniobutyl(dimethyl)sulfanium;diiodide	C[S+](C)CCCC[S+](C)C.[I-].[I-]			2D database
185	A	TFMPA		C8H9F3N+	C1=CC(=CC=C1C[NH3+])C(F)(F)F	p-trifluoromethylphenylmethylammonium	[4-(trifluoromethyl)phenyl]methylazanium		[4-(trifluoromethyl)phenyl]methanamine	C1=CC(=CC=C1CN)C(F)(F)F			2D database
186	A	NPA	neoPA	C5H14N+	CC(C)(C)C[NH3+]	neo-Pentylammonium	2,2-dimethylpropylazanium		2,2-dimethylpropan-1-amine	CC(C)(C)CN	5813-64-9		GreatCellSolar
187	A	MBA	iPA	C5H14N+	CC(C)CC[NH3+]	i-Pentylammonium	3-methylbutylazanium		3-methylbutylazanium	CC(C)CCN	107-85-7		GreatCellSolar
188	A	PYR	Pyrr	C4H10N+	C1CC[NH2+]C1	Pyrrolidinium	pyrrolidin-1-ium	84316-19-8	pyrrolidine	C1CCNC1	123-75-1		GreatCellSolar
189	A	4FPhA	p-F-PEA	C6H7FN+	C1=CC(=CC=C1[NH3+])F	4-Fluoro-Phenylammonium	(4-fluorophenyl)azanium		4-fluoroaniline	C1=CC(=CC=C1N)F	371-40-4		GreatCellSolar
190	A	HPEA	HO-PEA	C8H12NO+	C1=CC(=CC=C1CC[NH3+])O	4-Hydroxyphenethylammonium	2-(4-hydroxyphenyl)ethylazanium		4-(2-aminoethyl)phenol	C1=CC(=CC=C1CCN)O	51-67-2		GreatCellSolar
191	A	MOPEA	4MeO-PEA	C9H14NO+	COC1=CC=C(C=C1)CC[NH3+]	4-Methoxy-Phenethylammonium	2-(4-methoxyphenyl)ethylazanium		2-(4-methoxyphenyl)ethanamine	COC1=CC=C(C=C1)CCN	55-81-2		GreatCellSolar
192	A	DiEA	DEA	C4H12N+	CC[NH2+]CC	Diethylammonium	diethylazanium		N-ethylethanamine	CCNCC	109-89-7		GreatCellSolar
193	A	PY	Py	C5H6N+	C1=CC=[NH+]C=C1	Pyridinium	pyridin-1-ium	16969-45-2	pyridine	C1=CC=NC=C1	110-86-1		GreatCellSolar
194	A	DIP	Dip	C6H16N+	CCC[NH2+]CCC	Di-propylammonium	dipropylazanium		N-propylpropan-1-amine	CCCNCCC	142-84-7		GreatCellSolar
195	A	MORP	Morph	C4H10NO+	C1COCC[NH2+]1	Morpholinium	morpholin-4-ium		morpholine	C1COCCN1	110-91-8		GreatCellSolar
196	A	DIPA	DIPA	C6H16N+	CC(C)[NH2+]C(C)C	Di-isopropylammonium	di(propan-2-yl)azanium		N-propan-2-ylpropan-2-amine	CC(C)NC(C)C	108-18-9		GreatCellSolar
197	A	DEPDA	DEPDA2	C7H20N2+2	CC[NH+](CC)CCC[NH3+]	N,N-Diethylpropane-1,3-diammonium	3-azaniumylpropyl(diethyl)azanium		N',N'-diethylpropane-1,3-diamine	CCN(CC)CCCN	104-78-9		GreatCellSolar
198	A	PYA		C6H16N2+2	C1CC[NH+](C1)CC[NH3+]	2-Pyrrolidin-1-ium-1-ylethylammonium	2-pyrrolidin-1-ium-1-ylethylazanium		2-pyrrolidin-1-ylethanamine	C1CCN(C1)CCN	7154-73-6		GreatCellSolar
199	A	MPhA	MeO-PhA	C7H10NO+	COC1=CC=C(C=C1)[NH3+]	4-Methoxy-Phenylammonium	(4-methoxyphenyl)azanium		4-methoxyaniline	COC1=CC=C(C=C1)N	104-94-9		GreatCellSolar
200	A	TFPE	CF3-PA	C7H7F3N+	C1=CC(=CC=C1C(F)(F)F)[NH3+]	4-Trifluoromethyl-Phenylammonium	[4-(trifluoromethyl)phenyl]azanium		4-(trifluoromethyl)aniline	C1=CC(=CC=C1C(F)(F)F)N	455-14-1		GreatCellSolar
201	A	AZO		C7H14N+	C1C[NH+]2CCC1CC2	Quinuclidin-1-ium	1-azoniabicyclo[2.2.2]octane		1-azabicyclo[2.2.2]octane	C1CN2CCC1CC2	100-76-5		GreatCellSolar
202	A	PP	PP	C5H12N+	C1CC[NH2+]CC1	Piperidinium	piperidin-1-ium	17523-59-0	piperidine	C1CCNCC1	110-89-4		GreatCellSolar
203	A	PPD	PA2	C4H12N2+2	C1C[NH2+]CC[NH2+]1	Piperazine-1,4-diium	piperazine-1,4-diium		piperazine	C1CNCCN1	110-85-0		GreatCellSolar
204	A	DBO		C6H14N2+2	C1C[NH+]2CC[NH+]1CC2	1,4-Diazabicyclo[2,2,2]octane-1,4-diium	1,4-diazoniabicyclo[2.2.2]octane		1,4-diazabicyclo[2.2.2]octane	C1CN2CCN1CC2	280-57-9		GreatCellSolar
205	A	DiPhA		C12H12N+	C1=CC=C(C=C1)[NH2+]C2=CC=CC=C2	Diphenylammonium	diphenylazanium	61236-17-7	N-phenylaniline	C1=CC=C(C=C1)NC2=CC=CC=C2	122-39-4		GreatCellSolar
206	A	DBA	DBA	C8H20N+	CCCC[NH2+]CCCC	Di-Butylammonium	dibutylazanium		N-butylbutan-1-amine	CCCCNCCCC	111-92-2		GreatCellSolar
207	A	TA	TA	C3H10N+	C[NH+](C)C	Trimethylammonium	trimethylazanium		N,N-dimethylmethanamine	CN(C)C	75-50-3		GreatCellSolar
208	A	CFMA		C7H8ClFN+	C1=CC(=C(C=C1Cl)F)C[NH3+]	4-Chloro-2-fluorobenzylammonium	(4-chloro-2-fluorophenyl)methylazanium		(4-chloro-2-fluorophenyl)methanamine	C1=CC(=C(C=C1Cl)F)CN	72235-57-5		2D database
209	A	AMPMA		C8H14N2+2	C1=CC(=CC(=C1)C[NH3+])C[NH3+]	1,3-xylylenediammonium	[3-(azaniumylmethyl)phenyl]methylazanium		[3-(aminomethyl)phenyl]methanamine	C1=CC(=CC(=C1)CN)CN	1477-55-0		2D database
210	A	FPhMA		C7H9FN+	C1=CC=C(C(=C1)C[NH3+])F	2-fluorobenzylammonium	(2-fluorophenyl)methylazanium		(2-fluorophenyl)methanamine	C1=CC=C(C(=C1)CN)F	89-99-6		2D database
211	A	BPA		C3H9BrN+	C(C[NH3+])CBr	3-bromopropylammonium	3-bromopropylazanium		3-bromopropan-1-amine	C(CN)CBr	18370-81-5		2D database
212	A	ThYEA		C10H12NS2+	C1=CSC(=C1)C2=CC=C(S2)CC[NH3+]	2-(5-thiophen-2-ylthiophen-2-yl)ethylazanium	2-(5-thiophen-2-ylthiophen-2-yl)ethylazanium		2-(5-thiophen-2-ylthiophen-2-yl)ethanamine	C1=CSC(=C1)C2=CC=C(S2)CCN			2D database
213	A	BPP		C5H5BrN+	C1=CC(=C[NH+]=C1)Br	3-bromopyridinium	3-bromopyridin-1-ium		3-bromopyridine	C1=CC(=CN=C1)Br	626-55-1		2D database
214	A	SEA		C2H8NS+	C(CS)[NH3+]	Cysteamine	2-sulfanylethylazanium		2-aminoethanethiol	C(CS)N	60-23-1		2D database
215	A	TMHDA		C10H18N2+2	C[NH+](C)C1=CC=C(C=C1)[NH+](C)C	N,N,N',N'-tetramethyl-1,6-hexanediammonium	[4-(dimethylazaniumyl)phenyl]-dimethylazanium		1-N,1-N,4-N,4-N-tetramethylbenzene-1,4-diamine	CN(C)C1=CC=C(C=C1)N(C)C	100-22-1		2D database
216	A	TMEDA		C6H18N2+2	C[NH+](C)CC[NH+](C)C	N,N,N',N'-tetramethylethylenediammonium	2-(dimethylazaniumyl)ethyl-dimethylazanium		N,N,N',N'-tetramethylethane-1,2-diamine	CN(C)CCN(C)C	110-18-9		2D database
217	A	DCPEA	dCl-PEA	C8H10Cl2N+	C1=C(C=C(C=C1Cl)Cl)CC[NH3+]	2-(3,5-Dichlorophenyl)ethyl-1-ammonium	2-(3,5-dichlorophenyl)ethylazanium		2-(3,5-dichlorophenyl)ethanamine	C1=C(C=C(C=C1Cl)Cl)CCN	67851-51-8		2D database
218	A	AAA		C2H6NO2+	C(C(=O)O)[NH3+]	(2-carboxy)methylammonium	carboxymethylazanium		2-aminoacetic acid	C(C(=O)O)N	56-40-6		2D database
219	A	MMA		C8H12NO+	C[NH2+]C1=CC=C(C=C1)OC	4-Methoxy-N-methylanilinium	(4-methoxyphenyl)-methylazanium		4-methoxy-N-methylaniline	NC1=CC=C(C=C1)OC	5961-59-1		2D database
220	A	BMA		C8H12N+	C[NH2+]CC1=CC=CC=C1	4-methylbenzylammonium	benzyl(methyl)azanium		N-methyl-1-phenylmethanamine	CNCC1=CC=CC=C1	103-67-3		2D database
221	A	BPMM		C8H11BrN+	C[NH2+]CC1=CC(=CC=C1)Br	3-bromo-N-methylbenzylammonium	(3-bromophenyl)methyl-methylazanium		1-(3-bromophenyl)-N-methylmethanamine	CNCC1=CC(=CC=C1)Br	67344-77-8		2D database
222	A	CPMM		C8H11ClN+	C[NH2+]CC1=CC(=CC=C1)Cl	3-chloro-N-methylbenzylammonium	(3-chlorophenyl)methyl-methylazanium		1-(3-chlorophenyl)-N-methylmethanamine	CNCC1=CC(=CC=C1)Cl	39191-07-6		2D database
223	A	HPEM		C9H14NO+	C[NH2+]CCC1=CC=C(C=C1)O	2-(4-Methoxyphenyl)ethyl-1-ammonium	2-(4-hydroxyphenyl)ethyl-methylazanium		4-[2-(methylamino)ethyl]phenol	CNCCC1=CC=C(C=C1)O	370-98-9		2D database
224	A	TMP		C5H16NP+2	C[P+](C)(C)CC[NH3+]	(2-aminoethyl)trimethylphosphanium	2-azaniumylethyl(trimethyl)phosphanium		2-aminoethyl(trimethyl)phosphanium;chloride	C[P+](C)(C)CCN.[Cl-]			2D database
225	A	NBA		C14H18NO+	C1=CC=C2C(=C1)C=CC=C2OCCCC[NH3+]	4-[(Naphthalen-1-yl)oxy]butyl-1-ammonium	4-naphthalen-1-yloxybutylazanium		4-naphthalen-1-yloxybutan-1-amine	C1=CC=C2C(=C1)C=CC=C2OCCCCN			2D database
226	A	MLA		C3H8N6+2	C1(=[NH+]C(=NC(=[NH+]1)N)N)N	Melamine	1,3,5-triazin-1-ium-2,4,6-triamine	108-78-1	1,3,5-triazine-2,4,6-triamine	C1(=NC(=NC(=N1)N)N)N	108-78-1		2D database
227	A	TFBDA	4F-PhDMA	C8H9F4N2+	C(C1=C(C(=C(C(=C1F)F)CN)F)F)[NH3+]	2,3,5,6-tetrafluoro-1,4-phenylenedimethanammonium	[4-(aminomethyl)-2,3,5,6-tetrafluorophenyl]methylazanium		[4-(aminomethyl)-2,3,5,6-tetrafluorophenyl]methanamine	C(C1=C(C(=C(C(=C1F)F)CN)F)F)N	89992-50-7		2D database
228	A	TT		C22H22NS5+	[NH3+]CCc1ccc(s1)C1C=C(C)C(S1)c1sc2cc(sc2c1)c1sccc1C	Thienothiophene	2-[5-[4-methyl-5-[2-(3-methylthiophen-2-yl)thieno[3,2-b]thiophen-5-yl]-2,5-dihydrothiophen-2-yl]thiophen-2-yl]ethylazanium		2-[5-[4-methyl-5-[2-(3-methylthiophen-2-yl)thieno[3,2-b]thiophen-5-yl]-2,5-dihydrothiophen-2-yl]thiophen-2-yl]ethanamine	NCCc1ccc(s1)C1C=C(C)C(S1)c1sc2cc(sc2c1)c1sccc1C			2D database
229	A	DTT		C24H22NS6+	[NH3+]CCc1ccc(s1)C1C=C(C)C(S1)c1sc2c3sc(cc3sc2c1)c1sccc1C	Dithienothiophene	2-[5-[4-methyl-5-[10-(3-methylthiophen-2-yl)-3,7,11-trithiatricyclo[6.3.0.0^2,6]undeca-1(8),2(6),4,9-tetraen-4-yl]-2,5-dihydrothiophen-2-yl]thiophen-2-yl]ethylazanium		2-[5-[4-methyl-5-[10-(3-methylthiophen-2-yl)-3,7,11-trithiatricyclo[6.3.0.0^2,6]undeca-1(8),2(6),4,9-tetraen-4-yl]-2,5-dihydrothiophen-2-yl]thiophen-2-yl]ethanamine	NCCc1ccc(s1)C1C=C(C)C(S1)c1sc2c3sc(cc3sc2c1)c1sccc1C			2D database
230	A	FMA		C7H9FN+	C1=CC(=CC(=C1)F)C[NH3+]	3-fluoro-N-methylbenzylammonium	(3-fluorophenyl)methylazanium		(3-fluorophenyl)methanamine	C1=CC(=CC(=C1)F)CN	100-82-3		2D database
231	A	AEIM		C5H10N3+	C1=NC=NC1CC[NH3+]	4-(2-aminoethyl)imidazolium	2-(4H-imidazol-4-yl)ethylazanium		2-(4H-imidazol-4-yl)ethanamine	C1=NC=NC1CCN			2D database
232	A	PYYEA		C7H11N2+	C1=CC(=CN=C1)CC[NH3+]	2-(3-Pyridyl)ethylammonium	2-pyridin-3-ylethylazanium		2-pyridin-3-ylethanamine	C1=CC(=CN=C1)CCN	20173-24-4		2D database
233	A	IMIEA		C5H11N3+2	C1=C[NH+]=C(N1)CC[NH3+]	2-(2-aminoethyl)imidazolium	2-(1H-imidazol-3-ium-2-yl)ethylazanium		2-(1H-imidazol-2-yl)ethanamine	C1=CN=C(N1)CCN	19225-96-8		2D database
234	A	Ph12D		C8H14N2+2	C1=CC=C(C=C1)[NH2+]CC[NH3+]	N-phenylethane-1,2-diammonium	2-azaniumylethyl(phenyl)azanium		N'-phenylethane-1,2-diamine	C1=CC=C(C=C1)NCCN	1664-40-0		2D database
235	A	BPEA		C14H16N+	C1=CC=C(C=C1)C2=CC=C(C=C2)CC[NH3+]	2-(4-biphenyl)ethylammonium	2-(4-phenylphenyl)ethylazanium		2-(4-phenylphenyl)ethanamine	C1=CC=C(C=C1)C2=CC=C(C=C2)CCN	17027-51-9		2D database
236	A	FPP		C13H15N2F+2	[NH3+]C1=CC=C(C=C1)C2=C(C=C(C=C2)C[NH3+])F	2-fluoro-[1,1'-biphenyl]-4,4'-dicarbonitrile	[4-[4-(azaniumylmethyl)-2-fluorophenyl]phenyl]azanium		4-[4-(aminomethyl)-2-fluorophenyl]aniline	NC1=CC=C(C=C1)C2=C(C=C(C=C2)CN)F			2D database
237	A	NAMA		C11H12N+	C1=CC=C2C=C(C=CC2=C1)C[NH3+]	naphthalen-2-ylmethylazanium	naphthalen-2-ylmethylazanium		naphthalen-2-ylmethanamine	C1=CC=C2C=C(C=CC2=C1)CN	2018-90-8		2D database
238	A	NAETA	NEA	C12H14N+	C1=CC=C2C=C(C=CC2=C1)CC[NH3+]	2-naphthalen-2-ylethylazanium	2-naphthalen-2-ylethylazanium		2-naphthalen-2-ylethanamine	C1=CC=C2C=C(C=CC2=C1)CCN	2017-68-7		2D database
239	A	TBLM	2tTBlm1	C15H9N2S2+	S1C(=CC=C1)C1=CC=C(S1)C1=CC2=C(NC[NH2+]2)C=C1	5-(5-(thiophen-2-yl)thiophen-2-yl)-1H-benzo[d]imidazolium	5-(5-thiophen-2-ylthiophen-2-yl)-2,3-dihydro-1H-benzimidazol-3-ium		5-(5-thiophen-2-ylthiophen-2-yl)-2,3-dihydro-1H-benzimidazole	C4NC1=C(C=CC(=C1)C2=CC=C(S2)C3=CC=CS3)N4			2D database
240	A	FP	FP	C4H9FN+	C1C[NH2+]CC1F	3-fluoropyrrolidinium	3-fluoropyrrolidin-1-ium		3-fluoropyrrolidine	C1CNCC1F	679431-51-7		2D database
241	A	DFP	DFP	C4H8F2N+	C1C[NH2+]CC1(F)F	3-fluoropyrrolidinium	3,3-difluoropyrrolidin-1-ium		3,3-difluoropyrrolidine	C1CNCC1(F)F	316131-01-8		2D database
242	A	DTPA		C11H20S2N+	[NH3+]CCCC1=CSC(=C1)C2=CC=CS2	2,2'-bithiophene	3-(5-thiophen-2-ylthiophen-3-yl)propylazanium		3-(5-thiophen-2-ylthiophen-3-yl)propan-1-amine	NCCCC1=CSC(=C1)C2=CC=CS2			2D database
243	A	CCA		C7H14NO2+	C1CC(CCC1C(=O)O)[NH3+]	4-aminocyclohexanecarboxylic acid	(4-carboxycyclohexyl)azanium		4-aminocyclohexane-1-carboxylic acid	C1CC(CCC1C(=O)O)N	1776-53-0		2D database
244	A	CCMA		C8H16NO2+	C1CC(CCC1C[NH3+])C(=O)O	4-Aminomethyl-1-cyclohexanecarboxylate	(4-carboxycyclohexyl)methylazanium		4-(aminomethyl)cyclohexane-1-carboxylic acid	C1CC(CCC1CN)C(=O)O	701-54-2		2D database
245	A	CHDMA		C8H20N2+2	C1CC(CCC1C[NH3+])C[NH3+]	1,4-cyclohexanedimethylammonium	[4-(azaniumylmethyl)cyclohexyl]methylazanium		[4-(aminomethyl)cyclohexyl]methanamine	C1CC(CCC1CN)CN	2549-93-1		2D database
246	A	OYA		C5H12NO+	C1CC(COC1)[NH3+]	tetrahydropyranylammonium	oxan-3-ylazanium		oxan-3-amine	C1CC(COC1)N	120811-32-7		2D database
247	A	R-CHD		C6H16N2+2	C1CCC(C(C1)[NH3+])N	(1R, 2R)-(-)-1,2-Cyclohexanediammonium	(2-azaniumylcyclohexyl)azanium		cyclohexane-1,2-diamine	C1CCC(C(C1)N)N	694-83-7		2D database
248	A	S-CHD		C6H16N2+2	C1CCC(C(C1)[NH3+])N	(1S, 2S)-(+)-1,2-Diaminocyclohexane	(2-azaniumylcyclohexyl)azanium		cyclohexane-1,2-diamine	C1CCC(C(C1)N)N	694-83-7		2D database
249	A	PPAE		C7H18N2+2	C1CC[NH+](CC1)CC[NH3+]	2-(aminoethyl)piperidinium	2-piperidin-1-ium-1-ylethylazanium		2-piperidin-1-ylethanamine	C1CCN(CC1)CCN	27578-60-5		2D database
250	A	PPIEA		C6H17N3+2	C1CN(CC[NH2+]1)CC[NH3+]	1-(2-Aminoethyl)piperazinium	2-piperazin-4-ium-1-ylethylazanium		2-piperazin-1-ylethanamine	C1CN(CCN1)CCN	140-31-8		2D database
251	A	DFPD		C5H10F2N+	C1C[NH2+]CCC1(F)F	4,4-difluoropiperidinium	4,4-difluoropiperidin-1-ium		4,4-difluoropiperidine	C1CNCCC1(F)F	21987-29-1		2D database
252	A	APDA		C5H16N2+2	C[NH+](C)CCC[NH3+]	N,N-dimethyl-1,3-diaminopropane	3-azaniumylpropyl(dimethyl)azanium		N',N'-dimethylpropane-1,3-diamine	CN(C)CCCN	109-55-7		2D database
253	A	R-BPEA		C8H11BrN+	CC(C1=CC=C(C=C1)Br)[NH3+]	R-1-(4-bromophenyl)ethylaminium	1-(4-bromophenyl)ethylazanium		1-(4-bromophenyl)ethanamine	CC(C1=CC=C(C=C1)Br)N	24358-62-1		2D database
254	A	S-BPEA		C8H11BrN+	CC(C1=CC=C(C=C1)Br)[NH3+]	S-1-(4-bromophenyl)ethylaminium	1-(4-bromophenyl)ethylazanium		1-(4-bromophenyl)ethanamine	CC(C1=CC=C(C=C1)Br)N	27298-97-1		2D database
255	A	NAYEA		C12H14N+	CC(C1=CC2=CC=CC=C2C=C1)[NH3+]	1-(2-naphthyl)ethylammonium	[(1R)-1-naphthalen-2-ylethyl]azanium		(1R)-1-naphthalen-2-ylethanamine	CC(C1=CC2=CC=CC=C2C=C1)N	3906-16-9		2D database
256	A	MePEA	2meptH2	C6H18N2+2	CC(CCC[NH3+])C[NH3+]	2-Methylpentane-1,5-diammonium	(5-azaniumyl-2-methylpentyl)azanium		2-methylpentane-1,5-diamine	CC(CCCN)CN	15520-10-2		2D database
257	A	MeBA		C5H14N+	CCC(C)C[NH3+]	(S)-(−)-2-methylbutylammonium	[(2S)-2-methylbutyl]azanium		(2S)-2-methylbutan-1-amine	CCC(C)CN	34985-37-0		2D database
258	A	PRA		C16H12N+	C1=CC2=C3C(=C1)C=CC4=C(C=CC(=C43)C=C2)[NH3+]	pyren-1-amine	pyren-1-ylazanium		pyren-1-amine	C1=CC2=C3C(=C1)C=CC4=C(C=CC(=C43)C=C2)N	1606-67-3		2D database
259	A	PRMA		C17H14N+	C1=CC2=C3C(=C1)C=CC4=C(C=CC(=C43)C=C2)C[NH3+]	pyren-1-ylmethanamine	pyren-1-ylmethylazanium		pyren-1-ylmethanamine	C1=CC2=C3C(=C1)C=CC4=C(C=CC(=C43)C=C2)CN	3786-54-7		2D database
260	A	PREA		C18H16N+	C1=CC2=C3C(=C1)C=CC4=C(C=CC(=C43)C=C2)CC[NH3+]	2-pyren-1-ylethanamine	2-pyren-1-ylethylazanium		2-pyren-1-ylethanamine	C1=CC2=C3C(=C1)C=CC4=C(C=CC(=C43)C=C2)CCN	197722-88-6		2D database
261	A	DFHHA		C6H12F2N+	C1CC(CC[NH2+]C1)(F)F	4-fluorohexahydroazepine	4,4-difluoroazepan-1-ium		4,4-difluoroazepane	C1CC(CCNC1)(F)F	1094073-72-9		2D database
262	A	TMTPT	Me3TPT	C21H21N6+3	C[N+]1=CC=C(C=C1)C2=NC(=NC(=N2)C3=CC=[N+](C=C3)C)C4=CC=[N+](C=C4)C	Trimethyl-2,4,6-tris(4-pyridyl)-1,3,5-triazine	2,4,6-tris(1-methylpyridin-1-ium-4-yl)-1,3,5-triazine	42517-85-1					2D database
263	A	FMPE		C7H9FN+	CC1=C(C=C(C=C1)[NH3+])F	3-fluoro-N-methylanilinium	(3-fluoro-4-methylphenyl)azanium		3-fluoro-4-methylaniline	CC1=C(C=C(C=C1)N)F	452-77-7		2D database
264	A	MePhEA		C9H14N+	CC1=CC(=CC=C1)CC[NH3+]	2-(3-Methylphenyl)ethylammonium	2-(3-methylphenyl)ethylazanium	55755-17-4	2-(3-methylphenyl)ethanamine	CC1=CC(=CC=C1)CCN	55755-17-4		2D database
265	A	MMPEA		C9H14N+	CC1=CC=C(C=C1)C(C)[NH3+]	1-(p-tolyl)ethylammonium	1-(4-methylphenyl)ethylazanium		1-(4-methylphenyl)ethanamine	CC1=CC=C(C=C1)C(C)N	586-70-9		2D database
266	A	ETOEA		C6N5O2H12+	C(C)OC1=NN=C(N=N1)OCC[NH3+]	2-(6-ethoxy-1,2,4,5-tetrazin-3-yl)oxyethylammonium	2-[(6-ethoxy-1,2,4,5-tetrazin-3-yl)oxy]ethylazanium		2-[(6-ethoxy-1,2,4,5-tetrazin-3-yl)oxy]ethylazanium	C(C)OC1=NN=C(N=N1)OCCN			2D database
267	A	TDMP		C6H15N2+	CC1C[NH2+]C(CN1)C	Trans-2,5-dimethyl piperazine	2,5-dimethylpiperazin-1-ium		2,5-dimethylpiperazine	CC1CNC(CN1)C	106-55-8		2D database
268	A	PPPA		C7H18N2+2	CCC[NH+]1CC[NH2+]CC1	Propylpiperazinium	1-propylpiperazine-1,4-diium		1-propylpiperazine	CCCN1CCNCC1	50733-94-3		2D database
269	A	PhMEA		C9H14N+	CCC[NH2+]C1=CC=CC=C1	Phenyl-2-methylethylammonium	phenyl(propyl)azanium		N-propylaniline	CCCNC1=CC=CC=C1	622-80-0		2D database
270	A	2TImI		C11H9N2S2+	S1C(=CC=C1)C1=CC=C(S1)C=1[NH+]=CNC1	4-(5-(thiophen-2-yl)thiophen-2-yl)-1H-imidazolium	4-(5-thiophen-2-ylthiophen-2-yl)imidazol-1-ium		4-(5-thiophen-2-ylthiophen-2-yl)-1H-imidazole	S1C(=CC=C1)C1=CC=C(S1)C=1N=CNC1			2D database
271	A	MF		C4H13N5+2	C[N+](=C(N)[NH+]=C(N)N)C	N,N-dimethylbiguanidinium	[amino(diaminomethylideneazaniumyl)methylidene]-dimethylazanium		2-carbamimidoyl-1,1-dimethylguanidine	CN(C)C(=NC(=N)N)N	657-24-9		2D database
272	A	CNA		C10H22NO2+	C(CCCCC(=O)O)CCCC[NH3+]	9-carboxynonylazanium	9-carboxynonylazanium		10-aminodecanoic acid	C(CCCCC(=O)O)CCCCN			2D database
273	A	TDA		C13H30N+	CCCCCCCCCCCCC[NH3+]	Tridecylammonium	tridecylazanium		tridecan-1-amine	CCCCCCCCCCCCCN	2869-34-3		2D database
274	A	PENDA		C15H34N+	CCCCCCCCCCCCCCC[NH3+]	Pentadecylammonium	pentadecylazanium		pentadecan-1-amine	CCCCCCCCCCCCCCCN	2570-26-5		2D database
275	A	HEXDA		C16H36N+	CCCCCCCCCCCCCCCC[NH3+]	Hexadecylammonium	hexadecylazanium	1602-97-7	hexadecan-1-amine	CCCCCCCCCCCCCCCCN	143-27-1		2D database
276	A	DDNA		C10H16N+	CCCCC#CC#CCC[NH3+]	Deca-3,5-diyn-1-ammonium	deca-3,5-diynylazanium		deca-3,5-diyn-1-amine	CCCCC#CC#CCCN			2D database
277	A	TFAI	2TFAI	C10H14N2SO+	[NH3+]C(N)CC1=CC=C(S1)C2=CC=CS2	2-(5-(thiophen-2-yl)thiophen-2-yl)acetamidinium	[1-amino-2-(5-thiophen-2-ylthiophen-2-yl)ethyl]azanium		2-(5-thiophen-2-ylthiophen-2-yl)ethane-1,1-diamine	NC(N)CC1=CC=C(S1)C2=CC=CS2			2D database
278	A	UDA		C11H26N+	CCCCCCCCCCC[NH3+]	Undecylammonium	undecylazanium		undecan-1-amine	CCCCCCCCCCCN	7307-55-3		2D database
279	A	FPT		C12FH14N2S+2	[NH3+]CC1=CC(=C(C=C1)C1=CC=C(S1)C[NH3+])F	(5-(4-(ammoniomethyl)-2-fluorophenyl)thiophen-2-yl)methanaminium	[NH3+]CC1=CC(=C(C=C1)C1=CC=C(S1)C[NH3+])F		[4-[5-(aminomethyl)thiophen-2-yl]-3-fluorophenyl]methanamine	NCC1=CC(=C(C=C1)C1=CC=C(S1)CN)F			2D database
280	A	IDPA		C3H9IN+	CC(C[NH3+])I	2-iodopropylammonium	2-iodopropylazanium		2-iodopropan-1-amine	CC(CN)I	20893-41-8		2D database
281	A	DMPDA	DMePDA	C5H15N2+	CN(C)CCC[NH3+]	N,N-dimethylpropane-1,3-diammonium	3-(dimethylamino)propylazanium		N',N'-dimethylpropane-1,3-diamine	CN(C)CCCN	109-55-7		2D database
282	A	PROPA		C5H15N2+	C[NH2+]CCC[NH2+]C	N,N'-dimethyl-1,3-propanediammonium	methyl-[3-(methylazaniumyl)propyl]azanium		N,N'-dimethylpropane-1,3-diamine	CNCCCNC	111-33-1		2D database
283	A	MH		CH7N2+	CN[NH3+]	Methylhydrazinium	methylaminoazanium		methylhydrazine	CNN	60-34-4		2D database
284	A	MPRA	MPA	C4H12NO+	COCCC[NH3+]	γ-Methoxypropylammonium	3-methoxypropylazanium		3-methoxypropan-1-amine	COCCCN	5332-73-0		2D database
285	A	CP	3CP	C6H5N2+	C1=CC=[NH+]C(=C1)C#N	Cyanopyridinium	pyridin-1-ium-2-carbonitrile	82105-90-6	pyridine-2-carbonitrile	C1=CC=NC(=C1)C#N	100-70-9		2D database
286	A	CYEA		C3H7N2+	C(C[NH3+])C#N	2-cyanoethylammonium	2-cyanoethylazanium		3-aminopropanenitrile	C(CN)C#N	151-18-8		2D database
287	A	PIYEA		C7H12N2+2	C1=CC=[NH+]C(=C1)CC[NH3+]	2-(2-Pyridyl)ethylammonium	2-pyridin-1-ium-2-ylethylazanium		2-pyridin-2-ylethanamine	C1=CC=NC(=C1)CCN	2706-56-1		2D database
288	A	ATHP		C5H12NO+	C1COCCC1[NH3+]	tetrahydropyranylammonium	oxan-4-ylazanium		oxan-4-amine	C1COCCC1N	38041-19-9		2D database
289	A	BTm		C22H20N3S4+	CC1=C(SC=C1)C2=CC=C(C3=NSN=C23)C4=C(C=C(S4)C5=CC=C(S5)CC[NH3+])C	2-[5-[4-methyl-5-[7-(3-methylthiophen-2-yl)-2,1,3-benzothiadiazol-4-yl]thiophen-2-yl]thiophen-2-yl]ethylammonium	2-[5-[4-methyl-5-[7-(3-methylthiophen-2-yl)-2,1,3-benzothiadiazol-4-yl]thiophen-2-yl]thiophen-2-yl]ethylazanium		2-[5-[4-methyl-5-[7-(3-methylthiophen-2-yl)-2,1,3-benzothiadiazol-4-yl]thiophen-2-yl]thiophen-2-yl]ethanamine	CC1=C(SC=C1)C2=CC=C(C3=NSN=C23)C4=C(C=C(S4)C5=CC=C(S5)CCN)C			2D database
290	A	Tu		CH5N2S+	C(=S)([NH3+])N	thiourea	carbamothioylazanium		thiourea	C(=S)(N)N	62-56-6		2D database
291	A	ClCA	MBA	C6H13ClN+	C1CC(CCC1[NH3+])Cl	R-4-Cl-MBA	(4-chlorocyclohexyl)azanium		4-chlorocyclohexan-1-amine	C1CC(CCC1N)Cl			2D database
292	A	MNBA		C5H13O2N2+	ON(O)C1CCC([NH3+])CC1	(S)-α-methyl-4-nitrobenzylamonium	[4-(dihydroxyamino)cyclohexyl]azanium		4-N,4-N-dihydroxycyclohexane-1,4-diamine	ON(O)C1CCC(N)CC1			2D database
293	A	4T		C18H16S4N+	C1=C(SC=C1)C2=CC=C(S2)C3=CC=C(S3)C4=CC=C(S4)CC[NH3+]	2-(3''',4'-dimethyl- [2,2':5',2'':5'',2'''- quaterthiophen]-5-yl)ethan-1-ammonium	2-[5-[5-(5-thiophen-2-ylthiophen-2-yl)thiophen-2-yl]thiophen-2-yl]ethylazanium		2-[5-[5-(5-thiophen-2-ylthiophen-2-yl)thiophen-2-yl]thiophen-2-yl]ethanamine	C1=C(SC=C1)C2=CC=C(S2)C3=CC=C(S3)C4=CC=C(S4)CCN			2D database
294	A	NAA	1-NA	C10H10N+	C1=CC=C2C(=C1)C=CC=C2[NH3+]	1-naphthylamine	naphthalen-1-ylazanium	70450-98-5	naphthalen-1-amine	C1=CC=C2C(=C1)C=CC=C2N	134-32-7		Paper
295	A	FUMA	FuMA	C5H8NO+	C1=COC(=C1)C[NH3+]	2-furfurylammonium	furan-2-ylmethylazanium		furan-2-ylmethanamine	C1=COC(=C1)CN	617-89-0		Paper
1	B	Pb		Pb+2	[Pb+2]	Lead	lead(2+)	14280-50-3	Lead	[Pb]	7439-92-1	42297
2	B	Sn		Sn+2	[Sn+2]	Tin	tin(2+)	22541-90-8	Tin	[Sn]	7440-31-5	1223
3	B	Bi		Bi+3	[Bi+3]	Bismuth	bismuth(3+)	23713-46-4	Bismuth	[Bi]	7440-69-9	366
4	B	Sb		Sb+3	[Sb+3]	Antimony	Antimony(3+)	23713-48-6	Antimony	[Sb]	7440-36-0	137
5	B	Ag		Ag+	[Ag+]	Silver	Silver(1+)	14701-21-4	Silver	[Ag]	7440-22-4	57
6	B	Cu		Cu+2	[Cu+2]	Copper	Copper(2+)	15158-11-9	Copper	[Cu]	7440-50-8	28
7	B	Ge		Ge+2	[Ge+2]	Germanium	Gemanium(2+)		Germanium	[Ge]	7440-56-4	21
8	B	Sr		Sr+2	[Sr+2]	Strontium	Strontium(2+)	22537-39-9	Strontium	[Sr]	7440-24-6	20
9	B	Ba		Ba+2	[Ba+2]	Barium	Barium(2+)	22541-12-4	Barium	[Ba]	7440-39-3	20
10	B	Fe		Fe+2	[Fe+2]	Iron	Iron(2+)	15438-31-0	Iron	[Fe]	7439-89-6	19
11	B	Co		Co+2	[Co+2]	Cobolt	Cobolt(2+)	22541-53-3	Cobolt	[Co]	7440-48-4	15
12	B	Zn		Zn+2	[Zn+2]	Zink	Zink(2+)	23713-49-7	Zink	[Zn]	7440-66-6	14
13	B	Ni		Ni+2	[Ni+2]	Nickel	Nickel(2+)	14701-22-5	Nickel	[Ni]	7440-02-0	12
14	B	Eu		Eu+2	[Eu+2]	Europium	Europium(2+)	16910-54-6	Europium	[Eu]	7440-53-1	12
15	B	Te		Te+4	[Te+4]	Telurium	Telurium(4+)	22537-55-9	Telurium	[Te]	13494-80-9	11
16	B	Ca		Ca+2	[Ca+2]	Calcium	Calcium(2+)	14127-61-8	Calcium	[Ca]	7440-70-2	10
17	B	Mn		Mn+2	[Mn+2]	Manganese	Manganese(2+)	16397-91-4	Manganese	[Mn]	7439-96-5	10
18	B	Hg		Hg+2	[Hg+2]	Mercury	Mercury(2+)	14302-87-5	Mercury	[Hg]	7439-97-6	8
19	B	Pt		Pt+4	[Pt+4]	Platinum	Platinum(4+)	22541-31-7	Platinum	[Pt]	7440-06-04	7
20	B	Mg		Mg+2	[Mg+2]	Magnesium	Magnesium(2+)	22537-22-0	Magnesium	[Mg]	7439-95-4	6
21	B	La		La+3	[La+3]	Lanthanum	Lanthanum(3+)	16096-89-2	Lanthanum	[La]	7439-91-0	6
22	B	In		In+3	[In+3]	Indium	Indium(3+)	22537-49-1	Indium	[In]	7440-74-6	5
23	B	Tb		Tb+3	[Tb+3]	Terbium	Terbium(3+)	22541-20-4	Terbium	[Tb]	7440-27-9	4
24	B	Nb		Nb+5	[Nb+5]	Niobium	Niobium(5+)	7440-03-01	Niobium	[Nb]	7440-03-01	4
25	B	Ti		Ti+4	[Ti+4]	Titanium	Titanium(4+)	16043-45-1	Titanium	[Ti]	7440-32-6	3
26	B	Y		Y+2	[Yt+2]	Yttrium	Yttrium(2+)	7440-65-5	Yttrium	[Y]	7440-65-5	2
27	B	Al		Al+3	[Al+3]	Aluminium	Aluminium(3+)	22537-23-1	Aluminium	[Al]	7429-90-5	1
28	B	Sm		Sm+3	[Sm+3]	Samarium	Samarium(3+)	22541-17-9	Samarium	[Sm]	7440-19-9	1
29	B	Cr		Cr+3	[Cr+3]	Chromium	Chromium(3+)	16065-83-1	Chromium	[Cr]	7440-47-3	1
30	B	Au		Au+	[Au+]	Gold	Gold(+)	20681-14-5	Gold	[Au]	7440-57-5	1
31	B	Au		Au+3	[Au+3]	Gold	Gold(3+)	16065-91-1	Gold	[Au]	7440-57-5	1
1	X	I		I-	[I-]	Iodide	Iodide	20461-54-5	molecular iodine	II	7553-56-2	42324
2	X	Br		Br-	[Br-]	Bromide	Bromide	24959-67-9	molecular bromine	BrBr	7726-95-6	10764
3	X	Cl		Cl-	[Cl-]	Chloride	Chloride	16887-00-6	molecular chlorine	ClCl	7782-50-5	92
4	X	O		O-2	[O-2]	Oxide	Oxygen(2-)	16833-27-5	molecular oxygen	O=O	7782-44-7	32
5	X	S		S-2	[S-2]	Sulfide	Sulfide	18496-25-8	Sulfur	[S]	7704-34-9	26
6	X	SCN		CNS-	C(#N)[S-]	Thiocyanate	Thiocyanate	302-04-5	thiocyanic acid	C(#N)S	463-56-9	12
7	X	F		F-	[F-]	Flourie	Flouride	16984-48-8	molecular fluorine	FF	7782-41-4	12
8	X	PF6		F6P-	F[P-](F)(F)(F)(F)F	Hexafluorophosphate	Hexafluorophosphate	16919-18-9	hydron;hexafluorophosphate	[H+].F[P-](F)(F)(F)(F)F	16940-81-1	11
9	X	BF4		BF4-	[B-](F)(F)(F)F	Tetrafluoroborate	Tetrafluoroborate	14874-70-5	hydron;tetrafluoroborate	[H+].[B-](F)(F)(F)F	16872-11-0	9
