# Supplementary material for: Towards an interoperable perovskite description or how to keep track of 300 perovskite ions
Source: Nat Commun. 2025 Sep 30;16:8725. doi: 10.1038/s41467-025-64325-x (PMC12484728; doi:10.1038/s41467-025-64325-x)
Supplement: Supplementary file 4 — Supplementary Data 2 [file 41467_2025_64325_MOESM4_ESM.unk]

{
    "$schema": "http://json-schema.org/draft-07/schema#",
    "$id": "https://raw.githubusercontent.com/Jesperkemist/Perovskite_composition/refs/heads/main/perovskite_composition_schema.json",
    "$defs": {
        "ion": {
            "allOf": [{"$ref": "https://raw.githubusercontent.com/Jesperkemist/Perovskite_composition/refs/heads/main/ion_schema.json"}],
            "properties": {
                "coefficient": {
                    "type": "string",
                    "description": "The stoichiometric coefficient of the ion. Implemented as a string such as “0.75”, or “1-x”. The rationale for representing the coefficients as strings and not as floating-point numbers is to allow for situations where the coefficients are unknown.",
                    "examples": ["0.75", "1-x"]
                }
            },
            "required": [
                "abbreviation",
                "coefficient"
            ],
            "anyOf": [
                {
                    "required": ["molecular_formula"]
                },
                {
                    "required": ["smiles"]
                }
            ]
        },
        "impurity": {
            "type": "object",
            "properties": {
                "abbreviation": {
                    "type": "string",
                    "description": "The abbreviation used for the additive or impurity.",
                    "examples": ["RbI", "Fe"]
                },
                "concentration": {
                    "type": "number",
                    "minimum": 0,
                    "description": "The concentration of the additive or impurity in atoms per cubic centimeters.",
                    "unit": "cm^-3",
                    "examples": [1.0e16]
                },
                "mass_fraction": {
                    "type": "number",
                    "minimum": 0,
                    "maximum": 1,
                    "description": "The mass fraction of the additive or impurity in the film.",
                    "unit": "g/g",
                    "examples": [0.01]
                },
                "molecular_formula": {
                    "type": "string",
                    "description": "The Molecular formula which indicates the numbers of each type of atom in a molecule, with no information about the structure.",
                    "examples": ["RbI", "Fe2+"]
                },
                "smiles": {
                    "type": "string",
                    "description": "The canonical SMILES string of the additive or impurity.",
                    "examples": ["[Rb+].[I-]", "[Fe+2]"]
                },
                "common_name": {
                    "type": "string",
                    "description": "The common or trivial name of the additive or impurity."
                },
                "iupac_name": {
                    "type": "string",
                    "description": "The preferred systematic IUPAC name of the additive or impurity.",
                    "examples": ["rubidium(1+);iodide", "iron(2+)"]
                },
                "cas_number": {
                    "type": "string",
                    "description": "The CAS number for the additive or impurity.",
                    "examples": ["7790-29-6", "1317-63-1"]
                }
            },
            "anyOf": [
                {
                    "required": ["abbreviation"]
                },
                {
                    "required": ["iuapc_name"]
                },
                {
                    "required": ["cas_number"]
                },
                {
                    "required": ["molecular_formula"]
                },
                {
                    "required": ["smiles"]
                }
            ]
        }
    },
    "type": "object",
    "properties": {
        "long_form": {
            "type": "string",
            "description": "The perovskite composition according to IUPAC recommendations, where standard abbreviations are used for all ions. A-ions are listed in alphabetic order, followed by the B-ions in alphabetics order, followed by the X-ions in alphabetic order, all with their stochiometric coefficients. For increased clarity, we recommend enclosing all ions whose abbreviations are 3 letters or longer in parentheses.",
            "examples": ["Cs0.05FA0.78MA0.17PbBr0.5I2.5"]
        },
        "short_form": {
            "type": "string",
            "description": "The long_form stripped of the numeric coefficients. This is a useful key for searching and grouping perovskite data.",
            "examples": ["CsFAMAPbBrI"]
        },
        "composition_estimate": {
            "type": "string",
            "description": "A categorical description of how the composition is estimated. Standard options include: “Estimated from precursor solutions”, “Literature value”, “Estimated from XRD data”, “Estimated from spectroscopic data”, and “Theoretical simulation”.",
            "examples": ["Estimated from precursor solutions", "Literature value", "Estimated from XRD data", "Estimated from spectroscopic data", "Theoretical simulation"]
        },
        "sample_type": {
            "type": "string",
            "description": "A categorical description of the type of sample the data describes. Standard options include: “Polycrystalline film”, “Single crystal”, “Quantum dots”, “Nano rods”, and “Colloidal solution”.",
            "examples": ["Polycrystalline film", "Single crystal", "Quantum dots", "Nano rods", "Colloidal solution"]
        },
        "dimensionality": {
            "type": "string",
            "description": "A categorical description of the dimensionality of the perovskite. Standard options include: “0D”, “1D”, “2D”, “3D”, “2D/3D”. “2D/3D” refers to a situation where a 2D phase is intermixed with a 3D phase but where the overall composition is given by the value in long_form.",
            "examples": ["0D", "1D", "2D", "3D", "2D/3D"]
        },
        "bandgap": {
            "type": "number",
            "minimum": 0,
            "description": "The band gap of the perovskite expressed in electron volt. Details of how the band gap is estimated is suggested to be encapsulated in a separate data schema.",
            "examples": [1.63],
            "unit": "eV"
        },
        "a_ions": {
            "type": "array",
            "description": "A list of dictionaries on the form [{key_1: value_1, key_2: value_2, …}, {key_1: value_1,  …}, …]. Each element in the list represents one A-site ion in the perovskite structure. Each ion is given its own dictionary with the keys listed below.",
            "items": {
                "$ref": "#/$defs/ion"
            }
        },
        "b_ions": {
            "type": "array",
            "description": "Same structure as the a_ions",
            "items": {
                "$ref": "#/$defs/ion"
            }
        },
        "x_ions": {
            "type": "array",
            "description": "Same structure as the a_ions",
            "items": {
                "$ref": "#/$defs/ion"
            }
        },
        "impurities": {
            "type": "array",
            "description": "A list of dictionaries on the form: [{key_1: value_1, key_2: value_2, …}, {key_1: value_1,  …}, …]. Each element in the list represents a dictionary with one component that is present in the film but not incorporated into the perovskite crystal structure. Keywords in the dictionaries include: the concentration, the function in the film, i.e. if it is to be considered as a secondary phase, an additive, a dopant or an impurity, and data to uniquely identify the compound including the same key value pairs found in the sections for perovskite ions.",
            "items": {
                "$ref": "#/$defs/impurity"
            }
        },
        "additives": {
            "type": "array",
            "description": "A list of dictionaries on the form: [{key_1: value_1, key_2: value_2, …}, {key_1: value_1,  …}, …]. Each element in the list represents a dictionary with one component that is present in the film but not incorporated into the perovskite crystal structure. Keywords in the dictionaries include: the concentration, the function in the film, i.e. if it is to be considered as a secondary phase, an additive, a dopant or an impurity, and data to uniquely identify the compound including the same key value pairs found in the sections for perovskite ions.",
            "items": {
                "$ref": "#/$defs/impurity"
            }
        }
    },
    "required": [
        "a_ions",
        "b_ions",
        "x_ions"
    ]
}
