# Supplementary material for: Towards an interoperable perovskite description or how to keep track of 300 perovskite ions
Source: Nat Commun. 2025 Sep 30;16:8725. doi: 10.1038/s41467-025-64325-x (PMC12484728; doi:10.1038/s41467-025-64325-x)
Supplement: Supplementary file 5 — Supplementary Data 3 [file 41467_2025_64325_MOESM5_ESM.txt]

{
    "$schema": "http://json-schema.org/draft-07/schema#",
    "$id": "https://raw.githubusercontent.com/Jesperkemist/Perovskite_composition/refs/heads/main/ion_schema.json",
    "type": "object",
    "properties": {
        "abbreviation": {
            "type": "string",
            "description": "The abbreviation used for the ion when writing the perovskite composition in the variable long_form.",
            "examples": ["Cs", "MA", "FA", "PEA"]
        },
        "molecular_formula": {
            "type": "string",
            "description": "The Molecular formula which indicates the numbers of each type of atom in a molecule, with no information about the structure.",
            "examples": ["Cs+", "CH5N2+", " C8H12N+", "Pb2+"]
        },
        "smiles": {
            "type": "string",
            "description": "The canonical SMILES string of the ion. With this data, the organic ions can easily be visualised or used in computational software.",
            "examples": ["[Cs+]", "C(=[NH2+])N", "C1=CC=C(C=C1)CC[NH3+]", "[Pb+2]"]
        },
        "common_name": {
            "type": "string",
            "description": "The common or trivial name of the ion. It is common for ions to have more than one common name wherefor the data in this filed could vary. Nevertheless, the trade name is worth to report as this is the way it will be referred to in speech.",
            "examples": ["Cesium ion", "Formamidinium", "Phenylethylammonium", "Lead ion"]
        },
        "iupac_name": {
            "type": "string",
            "description": "The preferred systematic IUPAC name of the ion.",
            "examples": ["Cesium(1+)", "Formamidinium", "2-phenylethylazanium", "lead(2+)"]
        },
        "cas_number": {
            "type": "string",
            "description": "The CAS number for the ion. There are cases where CAS numbers not yet have been defined.",
            "examples": ["18459-37-5", "17000-00-9"]
        },
        "source_compound_molecular_formula": {
            "type": "string",
            "description": "The Molecular formula which indicates the numbers of each type of atom in a molecule, with no information about the structure.",
            "examples": ["Cs+", "CH5N2+", " C8H12N+", "Pb2+"]
        },
        "source_compound_smiles": {
            "type": "string",
            "description": "The SMILES of the neutral parent or source compound. The source compound can vary and is thus not unique, but having data for a neutral source compound solves several problems. It deals with the ambiguity of the charge for diamines, which can be either +1 or +2, CAS numbers are more often defined for source compounds than for their ions, and it provides an entry point to what often is a commercially available starting material in the synthesis. For tertiary amines, there is no unique parent compound, but the I, Br, or Cl salts can often take that role.",
            "examples": ["[Cs]", "C(=N)N", "C1=CC=C(C=C1)CCN"]
        },
        "source_compound_iupac_name": {
            "type": "string",
            "description": "The systematic IUPAC name for a neutral source compound.",
            "examples": ["molecular iodine", "Lead"]
        },
        "source_compound_cas_number": {
            "type": "string",
            "description": "The CAS-number for a neutral source compound.",
            "examples": ["7553-56-2", "7790-29-6"]
        }
    },
    "required": [
        "abbreviation"
    ],
    "anyOf": [
        {
            "required": ["molecular_formula"]
        },
        {
            "required": ["smiles"]
        }
    ]
}
