# Supplementary material for: Towards an interoperable perovskite description or how to keep track of 300 perovskite ions
Source: Nat Commun. 2025 Sep 30;16:8725. doi: 10.1038/s41467-025-64325-x (PMC12484728; doi:10.1038/s41467-025-64325-x)
Supplement: Supplementary file 6 — Supplementary Data 4 [file 41467_2025_64325_MOESM6_ESM.txt]

{
    "data": {
        "m_def": "perovskite_solar_cell_database.composition.PerovskiteComposition",
        "long_form": "Cs0.05FA0.18MA0.79PbBr0.5I2.5",
        "short_form": "CsFAMAPbBrI",
        "composition_estimate": "Estimated from precursor solutions",
        "sample_type": "Polycrystalline film",
        "dimensionality": "3D",
        "band_gap": 1.55,
        "ions_a_site": [
            {
                "abbreviation": "Cs",
                "coefficient": "0.05",
                "molecular_formula": "Cs+",
                "smiles": "[Cs+]",
                "common_name": "Cesium ion",
                "iupac_name": "Cesium(1+)",
                "cas_number": "18459-37-5",
                "source_compound_smiles": "[Cs]",
                "source_compound_iupac_name": "Cesium",
                "source_compound_cas_number": "7440-46-2"
            },
            {
                "abbreviation": "FA",
                "coefficient": "0.18",
                "molecular_formula": "CH5N2+",
                "smiles": "C(=[NH2+])N",
                "common_name": "Formamidinium",
                "iupac_name": "aminomethylideneazanium",
                "source_compound_smiles": "C(=N)N",
                "source_compound_iupac_name": "methanimidamide",
                "source_compound_cas_number": "463-52-5"
            },
            {
                "abbreviation": "MA",
                "coefficient": "0.79",
                "molecular_formula": "CH6N+",
                "smiles": "C[NH3+]",
                "common_name": "Methylammonium",
                "iupac_name": "methylazanium",
                "cas_number": "17000-00-9",
                "source_compound_smiles": "CN",
                "source_compound_iupac_name": "methanamine",
                "source_compound_cas_number": "74-89-5"
            }
        ],
        "ions_b_site": [
            {
                "abbreviation": "Pb",
                "coefficient": "1",
                "molecular_formula": "Pb+2",
                "smiles": "[Pb+2]",
                "common_name": "Lead",
                "iupac_name": "lead(2+)",
                "cas_number": "14280-50-3",
                "source_compound_smiles": "[Pb]",
                "source_compound_iupac_name": "Lead",
                "source_compound_cas_number": "7439-92-1"
            }
        ],
        "ions_x_site": [
            {
                "abbreviation": "Br",
                "coefficient": "0.5",
                "molecular_formula": "Br-",
                "smiles": "[Br-]",
                "common_name": "Bromide",
                "iupac_name": "Bromide",
                "cas_number": "24959-67-9",
                "source_compound_smiles": "BrBr",
                "source_compound_iupac_name": "molecular bromine",
                "source_compound_cas_number": "7726-95-6"
            },
            {
                "abbreviation": "I",
                "coefficient": "2.5",
                "molecular_formula": "I-",
                "smiles": "[I-]",
                "common_name": "Iodide",
                "iupac_name": "Iodide",
                "cas_number": "20461-54-5",
                "source_compound_smiles": "II",
                "source_compound_iupac_name": "molecular iodine",
                "source_compound_cas_number": "7553-56-2"
            }
        ],
        "additives": [
            {
                "abbreviation": "PbI2",
                "mass_fraction": 0.03,
                "molecular_formula": "PbI2",
                "smiles": "I[Pb]I",
                "common_name": "Lead(II) iodide",
                "iupac_name": "diiodolead",
                "cas_number": "10101-63-0"
            }
        ]
    }
}
