# Supplementary material for: Towards an interoperable perovskite description or how to keep track of 300 perovskite ions
Source: Nat Commun. 2025 Sep 30;16:8725. doi: 10.1038/s41467-025-64325-x (PMC12484728; doi:10.1038/s41467-025-64325-x)
Supplement: Supplementary file 7 — Supplementary Data 5 [file 41467_2025_64325_MOESM7_ESM.txt]

{
    "data": {
        "m_def": "perovskite_solar_cell_database.composition.PerovskiteComposition",
        "long_form": "(PEA)2PbI4",
        "short_form": "(PEA)PbI",
        "composition_estimate": "Estimated from precursor solutions",
        "sample_type": "Polycrystalline film",
        "dimensionality": "2D",
        "band_gap": 2.38,
        "ions_a_site": [
            {
                "abbreviation": "PEA",
                "coefficient": "2",
                "molecular_formula": "C8H12N+",
                "smiles": "C1=CC=C(C=C1)CC[NH3+]",
                "common_name": "Phenylethylammonium",
                "iupac_name": "2-phenylethylazanium",
                "source_compound_smiles": "C1=CC=C(C=C1)CCN",
                "source_compound_iupac_name": "2-phenylethanamine",
                "source_compound_cas_number": "64-04-0"
            }
        ],
        "ions_b_site": [
            {
                "abbreviation": "Pb",
                "coefficient": "1",
                "molecular_formula": "Pb+2",
                "smiles": "[Pb+2]",
                "common_name": "Lead",
                "iupac_name": "lead(2+)",
                "cas_number": "14280-50-3",
                "source_compound_smiles": "[Pb]",
                "source_compound_iupac_name": "Lead",
                "source_compound_cas_number": "7439-92-1"
            }
        ],
        "ions_x_site": [
            {
                "abbreviation": "I",
                "coefficient": "4",
                "molecular_formula": "I-",
                "smiles": "[I-]",
                "common_name": "Iodide",
                "iupac_name": "Iodide",
                "cas_number": "20461-54-5",
                "source_compound_smiles": "II",
                "source_compound_iupac_name": "molecular iodine",
                "source_compound_cas_number": "7553-56-2"
            }
        ],
        "additives": [
            {
                "abbreviation": "RbI",
                "mass_fraction": 0.001,
                "molecular_formula": "RbI",
                "smiles": "[Rb+].[I-]",
                "common_name": "Rubidium iodide",
                "iupac_name": "rubidium(1+);iodide",
                "cas_number": "7790-29-6"
            }
        ],
        "impurities": [
            {
                "abbreviation": "Fe+2",
                "concentration": 10000000000000.0,
                "molecular_formula": "Fe+2",
                "smiles": "[Fe+2]",
                "common_name": "Iron(2+)",
                "iupac_name": "iron(2+)",
                "cas_number": "1317-63-1"
            }
        ]
    }
}
